# Supplementary material for: Integrative analysis of metabolome and transcriptome reveals the mechanism of color formation in cassava (Manihot esculenta Crantz) leaves
Source: Front Plant Sci. 2023 Jun 9;14:1181257. doi: 10.3389/fpls.2023.1181257 (PMC10289162; doi:10.3389/fpls.2023.1181257)
Supplement: Supplementary file 3 [file Table_1.xlsx]

## Sheet: Sheet1
Table S1. Primers were used in this study.
Gene	ID	Forward Primer (5'-3')	Reverse Primer (5'-3')
MeCHS1	Manes.11G075500	ACCGCCACTCCCTCTAACTG	AAACGAAGGACAGTCCCACC
MeCHS2	Manes.04G094200	GGAAAGGAAGCAGCAACTAA	AGATGAAATGTAAGCCCAAC
MeCHS3	Manes.03G150000	TCCGAGATAACAGCCGTGAC	AGATGAAATGTAAGCCCAAC
MeCHS4	Manes.11G075300	GTCACTAGAAGCGAGCACAT	CCCATTCTTCGATAGCCTTA
MeCHS5	Manes.11G075200	CTTCAGGGTGACCAAGAGTG	AGATGGTTCCCAGTAAGTGC
MeCHS6	Manes.11G075100	CACCGCCACTCCCTCTAACT	CTTCGGGACCTCCACCACTA
MeCHS7	Manes.18G083400	ACGGGTTCTTATCGTTTGCT	CTCCCACTATTCCATTCTCG
MeCHI	Manes.07G140900	TGGCTCATCTATTCTTTTCACTCAA	AGCCATAATCTCTCTTGTTTCAGGA
MeCHI1	Manes.05G077100	TGGCTGACACGTCATCTACT	TTTCTGACCCAGGACTTTCT
MeCHI2	Manes.15G100200	CATTCCGCAAAGCCCACTCT	CAACCAGGCAAACGTAAAGA
MeN3D	Manes.02G104700	ATTGGCTGGGATTGATGATGTTGGT	GCAAAAAATCCCTTAGCAAGACGAG
MeF3'H	Manes.06G085500	CCTCATTTGGGCTCTAAACCTCA	AGCCGCCACCACAACATCCACG
MeF3'5'H	Manes.18G044001	AGTTTTTACTCTCTCACAGGTCGCC	TTTGAAAGTGAAACCTGGAAGAACA
MeF3'5'H1	Manes.01G178000	CCGTCCTCCAAATGCAGGG	GGCTCGAAGCATGTGACCC
MeDFR	Manes.18G022300	TTGTGTGACAGGTGCTTCTGGGTTC	GAAAACGCCAGAGCAACCTTGAATC
MeANS	Manes.01G070200	TAAAGGAAGTGGACTGTGAGGAC	AATCTTTCCCAGCTTTCTTCACACG
MeANS1	Manes.09G105900	CGTTGTCCGTGTCCAGTCTTTGTCT	TATTTGAAAGAAACCCCAGTTGCGA
MeANS2	Manes.10G011800	AACCAATCGTTCGTGTTCAATCTTT	CTTGGAAGAATCCCCAGTCCCTACA
MeANR	Manes.16G016400	ATCCCAGAAACCCTCAAGTCTCAAC	AAATCTTTGAGTGCTTGGAGGTGAG
MeANR1	Manes.02G011751	AGCCAACCTCATTCTATTTC	TGTCCAGCAGCATTCATCCA
MeANR2	Manes.05G030700	GCAGGCTACCTTGGTGATAC	TCTCGTTGCTGTAAGGGAAT
MeANR3	Manes.07G046300	CCTGAAAGGTGTTCGGATGA	TAAAGTGTATGGTGGGTGGG
MeBZ1	Manes.08G163200	CGCTTCTAAACACAACACGCTACCA	GCAAACCAAAAAAATGCGTCTGTAA
MeACTIN	Manes.01G192400	TGATGAGTCTGGTCCATCCA	CCTCCTACGACCCAATCTCA
VIGRS-MeANR	Manes.16G016400	agtggtctctgtccagtcctATGAATCCCAGAAACCCTCAAGTC	ggtctcagcagaccacaagtCACAGGAGTTGCAACATGGAAG
