# Supplementary material for: Integrative analysis of metabolome and transcriptome reveals the mechanism of color formation in cassava (Manihot esculenta Crantz) leaves
Source: Front Plant Sci. 2023 Jun 9;14:1181257. doi: 10.3389/fpls.2023.1181257 (PMC10289162; doi:10.3389/fpls.2023.1181257)
Supplement: Supplementary file 4 [file Table_2.xlsx]

## Sheet: Sheet1
Table S2. Statistical of sequencing output data.
Samples	Raw Reads	Clean Reads	Clean Base (G)	Error Rate (%)	Q20 (%)	Q30 (%)	GC Content (%)
PL-1	48126640	46200878	6.93	0.03	97.59	93.13	43.57
PL-2	45435432	44374164	6.66	0.03	97.32	92.61	43.19
PL-3	52279366	50764746	7.61	0.03	97.36	92.68	43.17
SC9-1	50309416	48730916	7.31	0.03	97.41	92.64	46.29
SC9-2	43351088	42239508	6.34	0.03	97.56	93.1	46.56
SC9-3	46573996	45513060	6.83	0.03	97.49	92.96	46.28
