# Supplementary material for: Integrative analysis of metabolome and transcriptome reveals the mechanism of color formation in cassava (Manihot esculenta Crantz) leaves
Source: Front Plant Sci. 2023 Jun 9;14:1181257. doi: 10.3389/fpls.2023.1181257 (PMC10289162; doi:10.3389/fpls.2023.1181257)
Supplement: Supplementary file 5 [file Table_3.xlsx]

## Sheet: Sheet1
Table S3. The genes associated with anthocyanin biosynthesis in PL compared with SC9.
Gene	Enzyme	upregulated	downregulated	unexpressed
MeCHS1-7	Chalcone synthase	3	0	4
MeCHI1-3	Chalcone isomerase	1	0	2
MeN3D	Naringenin 3-dioxygenase	1	0	0
MeF3'H	Flavonoid 3′-monooxygenase	1	0	0
MeF3'5'H1-2	Flavonoid 3′,5′-hydroxylase	1	0	1
MeDFR	Dihydroflavonol 4-reductase	1	1	0
MeANS1-3	Anthocyanidin synthase	2	0	1
MeANR1-4	Anthocyanidin reductase	1	2	1
MeBZ1	Anthocyanidin 3-O-glucosyltransferase	1	0	0
