# Supplementary material for: Integrative analysis of metabolome and transcriptome reveals the mechanism of color formation in cassava (Manihot esculenta Crantz) leaves
Source: Front Plant Sci. 2023 Jun 9;14:1181257. doi: 10.3389/fpls.2023.1181257 (PMC10289162; doi:10.3389/fpls.2023.1181257)
Supplement: Supplementary file 6 [file Table_4.xlsx]

## Sheet: Sheet1
Table S4. Differentially expressed genes between SC9 and PL leaves.
ID	SC9_fpkm	PL_fpkm	log2FoldChange	pvalue	padj	regulated
Manes.01G002200.v7.0	8.39	2.70333	-1.71858	0.000454484	0.00158588	down
Manes.01G002500.v7.0	8.07	3.88333	-1.12884	3.46627e-07	2.00393e-06	down
Manes.01G003200.v7.0	110.937	40.2233	-1.54479	3.41472e-103	6.3102e-101	down
Manes.01G004600.v7.0	6.18333	2.49333	-1.39684	3.54432e-05	0.000150925	down
Manes.01G004800.v7.0	22.1933	10.77	-1.12829	9.42939e-07	5.10795e-06	down
Manes.01G005100.v7.0	2.73	8.67667	1.59686	1.23398e-07	7.58317e-07	up
Manes.01G005200.v7.0	0.746667	9.46333	3.53433	9.75692e-12	1.00366e-10	up
Manes.01G005700.v7.0	2.47667	0.976667	-1.41899	0.00681361	0.018164	down
Manes.01G012000.v7.0	1.11	14.9	3.67564	6.086e-35	2.55357e-33	up
Manes.01G012300.v7.0	1.42	10.4567	2.7916	2.11338e-14	2.80378e-13	up
Manes.01G013100.v7.0	0.506667	57.2467	6.59263	1.51713e-26	4.36318e-25	up
Manes.01G013900.v7.0	6.33	1.43667	-2.22778	0.000127076	0.00049272	down
Manes.01G014000.v7.0	7.83667	3.17667	-1.38174	0.000152827	0.000583024	down
Manes.01G014600.v7.0	0.17	0.83	2.25508	0.00906402	0.0233649	up
Manes.01G014800.v7.0	4.37667	11.06	1.26986	0.000107444	0.000422511	up
Manes.01G016800.v7.0	1.04	3.07	1.45031	0.00340455	0.00977843	up
Manes.01G021300.v7.0	0.903333	2.87667	1.59044	0.0105652	0.0267555	up
Manes.01G023200.v7.0	0.286667	1.02	1.75358	0.00304676	0.00888091	up
Manes.01G024100.v7.0	9.45667	2.16333	-2.2123	1.17473e-19	2.26732e-18	down
Manes.01G027200.v7.0	8.5	4.28	-1.0708	1.9444e-07	1.1642e-06	down
Manes.01G028100.v7.0	8.42667	4.04	-1.14859	1.58064e-07	9.58461e-07	down
Manes.01G029900.v7.0	0.933333	2.44667	1.32859	0.00384941	0.010939	up
Manes.01G031800.v7.0	5.99667	2.67667	-1.24465	1.29429e-11	1.31683e-10	down
Manes.01G032300.v7.0	1.87333	0.84	-1.22342	0.0002045	0.000762732	down
Manes.01G033400.v7.0	4.57333	10.6233	1.14459	0.000709104	0.00238344	up
Manes.01G033600.v7.0	20.3633	9.09667	-1.24394	1.52973e-09	1.22304e-08	down
Manes.01G034500.v7.0	1.28333	3.39	1.29758	0.0171163	0.0408746	up
Manes.01G035600.v7.0	4.65333	17.38	1.82385	7.77462e-12	8.09654e-11	up
Manes.01G035700.v7.0	1.78333	4.33333	1.21281	1.14569e-09	9.30259e-09	up
Manes.01G036000.v7.0	0.32	1.45333	2.07587	4.3382e-09	3.26978e-08	up
Manes.01G037400.v7.0	8.71667	20.1567	1.12558	8.94477e-11	8.3297e-10	up
Manes.01G037500.v7.0	68.4967	146.733	1.01961	5.85924e-36	2.54024e-34	up
Manes.01G038100.v7.0	6.42333	20.7667	1.6097	1.18164e-36	5.27206e-35	up
Manes.01G039800.v7.0	1.68333	15.72	3.07034	0.000130752	0.000506145	up
Manes.01G042200.v7.0	2116.02	949.02	-1.23763	3.33011e-158	1.27602e-155	down
Manes.01G043200.v7.0	4.39333	11.07	1.25681	2.08834e-11	2.07829e-10	up
Manes.01G043800.v7.0	0	2.8	6.33158	1.41149e-06	7.4706e-06	up
Manes.01G044800.v7.0	0.55	3.8	2.6993	9.13942e-06	4.27688e-05	up
Manes.01G045000.v7.0	1.62333	5.69667	1.73754	3.29005e-09	2.52134e-08	up
Manes.01G045500.v7.0	3.82	8.41333	1.07063	1.43309e-05	6.51427e-05	up
Manes.01G045700.v7.0	4.96	12.83	1.28281	0.000453379	0.00158317	up
Manes.01G045800.v7.0	0.19	9.09	5.21106	8.17416e-05	0.000327768	up
Manes.01G047000.v7.0	0.553333	2.26667	1.97349	0.00140074	0.00441807	up
Manes.01G049400.v7.0	18.6567	0.453333	-5.44921	5.40374e-10	4.58333e-09	down
Manes.01G049800.v7.0	5.74333	2.55333	-1.25454	8.49139e-08	5.36238e-07	down
Manes.01G049900.v7.0	1.16	4.03667	1.74856	0.00166507	0.00515506	up
Manes.01G050100.v7.0	0	16.41	6.94045	6.46676e-08	4.13796e-07	up
Manes.01G050500.v7.0	0.403333	1.52333	1.82777	0.000299115	0.00108412	up
Manes.01G051200.v7.0	0.82	5.89333	2.81463	4.56818e-08	2.98242e-07	up
Manes.01G051400.v7.0	4.98333	14.2733	1.43343	1.25941e-21	2.74834e-20	up
Manes.01G051800.v7.0	7.44667	22.3567	1.50685	3.1863e-31	1.1483e-29	up
Manes.01G052900.v7.0	1.87667	5.45667	1.45598	0.00078031	0.00260497	up
Manes.01G055800.v7.0	31.2633	0.813333	-5.3685	1.58382e-27	4.78193e-26	down
Manes.01G055900.v7.0	18.0667	0	-7.69159	8.71741e-09	6.29025e-08	down
Manes.01G057400.v7.0	71.29	174.027	1.20456	1.66706e-56	1.31627e-54	up
Manes.01G062500.v7.0	6.22333	19.6533	1.58126	4.97206e-12	5.26634e-11	up
Manes.01G062700.v7.0	5.14667	2.08	-1.38339	1.33925e-10	1.22012e-09	down
Manes.01G065700.v7.0	18.8767	6.37	-1.64751	1.81697e-21	3.92888e-20	down
Manes.01G066000.v7.0	0.78	0.123333	-2.74532	0.00025175	0.000924669	down
Manes.01G067800.v7.0	0.0766667	1.15667	3.8474	0.00220592	0.00664863	up
Manes.01G069000.v7.0	6.81333	2.21	-1.70577	8.39927e-13	9.72591e-12	down
Manes.01G070200.v7.0	0.703333	424.08	9.11313	2.68692e-194	1.75026e-191	up
Manes.01G071100.v7.0	0.58	2.03	1.77195	0.0180702	0.0427956	up
Manes.01G072100.v7.0	24.3	69.56	1.43086	2.52579e-30	8.6709e-29	up
Manes.01G073200.v7.0	2.35667	5.49333	1.13893	0.000592328	0.00202622	up
Manes.01G074600.v7.0	2.61	5.83667	1.08596	0.0156273	0.0376848	up
Manes.01G074900.v7.0	2.93667	0.556667	-2.48416	0.000484856	0.00167975	down
Manes.01G075700.v7.0	28.59	88.4267	1.54747	4.75183e-54	3.52745e-52	up
Manes.01G075800.v7.0	3.02	24.18	2.92446	9.7581e-05	0.000386174	up
Manes.01G076400.v7.0	8.71333	3.78	-1.28623	4.03292e-11	3.88904e-10	down
Manes.01G076500.v7.0	1.79	0.536667	-1.81268	8.47207e-06	3.9875e-05	down
Manes.01G076600.v7.0	25.1433	10.9267	-1.28192	5.88953e-19	1.08527e-17	down
Manes.01G079100.v7.0	3.23	10.1233	1.57181	1.20426e-09	9.7569e-09	up
Manes.01G081300.v7.0	3.41667	1.76	-1.03735	0.00484139	0.0133985	down
Manes.01G081500.v7.0	19.64	8.45	-1.29481	3.90355e-24	9.80869e-23	down
Manes.01G083900.v7.0	142.433	60.9533	-1.30611	8.08248e-66	7.77111e-64	down
Manes.01G086600.v7.0	0	1.35333	5.89132	1.48334e-05	6.72171e-05	up
Manes.01G086800.v7.0	56.52	136.04	1.19356	1.40038e-22	3.24052e-21	up
Manes.01G088500.v7.0	24.2867	7.07	-1.86112	1.87176e-22	4.30076e-21	down
Manes.01G089600.v7.0	17.1567	5.19667	-1.80258	4.18428e-28	1.30102e-26	down
Manes.01G089900.v7.0	2.51	7.83667	1.56628	0.00306278	0.00892161	up
Manes.01G091200.v7.0	18.1	48.3333	1.3432	5.56109e-20	1.09772e-18	up
Manes.01G092600.v7.0	2.13333	6.97333	1.61038	2.21602e-07	1.31737e-06	up
Manes.01G093200.v7.0	0.723333	0.196667	-1.97011	0.0156785	0.0377873	down
Manes.01G093300.v7.0	3.24	0.09	-5.26325	1.19137e-12	1.35378e-11	down
Manes.01G093600.v7.0	13.4333	30.6633	1.10163	1.91801e-06	9.95136e-06	up
Manes.01G093900.v7.0	20.0433	57.8533	1.44515	1.44598e-08	1.01527e-07	up
Manes.01G096200.v7.0	0.103333	3.26333	4.95902	8.83786e-08	5.55827e-07	up
Manes.01G099600.v7.0	0.816667	0.0866667	-3.32421	9.81084e-07	5.30576e-06	down
Manes.01G099700.v7.0	8.93333	0.176667	-5.77755	5.875e-24	1.46347e-22	down
Manes.01G099800.v7.0	1.50333	0.386667	-2.03939	0.000304862	0.0011028	down
Manes.01G099900.v7.0	22.3033	62.5933	1.40816	1.87529e-39	9.28945e-38	up
Manes.01G100000.v7.0	5.57	0.786667	-2.90711	1.54962e-07	9.40965e-07	down
Manes.01G101500.v7.0	42.71	1.42333	-4.9943	5.20025e-49	3.44778e-47	down
Manes.01G102200.v7.0	47.0433	10.7433	-2.20769	1.70491e-19	3.26161e-18	down
Manes.01G102700.v7.0	1.21333	0.38	-1.75258	0.0136414	0.0334752	down
Manes.01G102800.v7.0	1.79	4.95	1.38812	4.77788e-08	3.10843e-07	up
Manes.01G103100.v7.0	1.34	8.89	2.60582	3.41075e-07	1.97402e-06	up
Manes.01G103200.v7.0	1.78333	5.32667	1.51835	0.00110398	0.00356139	up
Manes.01G105300.v7.0	7.47667	3.69667	-1.09692	4.0953e-05	0.000172465	down
Manes.01G105900.v7.0	3.3	11.0733	1.67386	0.00093912	0.00307409	up
Manes.01G107200.v7.0	69.4633	34.0233	-1.11334	2.58811e-14	3.40929e-13	down
Manes.01G108400.v7.0	9.65	0.956667	-3.40475	4.53559e-07	2.57303e-06	down
Manes.01G108800.v7.0	17.7433	38.6167	1.04292	4.49012e-05	0.000187853	up
Manes.01G110600.v7.0	0.303333	1.83	2.53978	0.000618652	0.00210797	up
Manes.01G112700.v7.0	1767.84	869.557	-1.1044	3.16336e-108	6.8687e-106	down
Manes.01G114100.v7.0	8.00667	4.23667	-1.00096	0.000336734	0.0012082	down
Manes.01G115400.v7.0	0	36.2633	9.84042	1.43484e-16	2.25489e-15	up
Manes.01G117000.v7.0	0	5.68	6.61285	3.16406e-07	1.83901e-06	up
Manes.01G117100.v7.0	0.0633333	145.587	10.9897	1.45525e-20	2.9693e-19	up
Manes.01G118400.v7.0	11.2033	3.88333	-1.61609	1.74028e-08	1.20726e-07	down
Manes.01G118600.v7.0	1.47	3.32667	1.09898	0.00307472	0.00895039	up
Manes.01G118700.v7.0	0.93	5.54	2.47027	7.77766e-10	6.45397e-09	up
Manes.01G119000.v7.0	123.227	33.23	-1.96992	2.02276e-70	2.13381e-68	down
Manes.01G120500.v7.0	23.87	57	1.17902	2.84294e-38	1.3347e-36	up
Manes.01G123100.v7.0	44.4	14.8433	-1.66205	2.91933e-67	2.89224e-65	down
Manes.01G125700.v7.0	1.62	4.37	1.34056	5.71841e-06	2.76436e-05	up
Manes.01G129300.v7.0	0.35	1.03667	1.47422	0.00558322	0.0152013	up
Manes.01G129500.v7.0	0.363333	2.23667	2.48896	5.6231e-09	4.16592e-08	up
Manes.01G129900.v7.0	0.39	1.24	1.59771	0.00393848	0.0111557	up
Manes.01G130500.v7.0	3.74667	44.9333	3.50129	3.92384e-99	6.5961e-97	up
Manes.01G132700.v7.0	3.19667	0.823333	-2.02142	7.86093e-06	3.71935e-05	down
Manes.01G132800.v7.0	5.09667	0.58	-3.2132	7.19743e-13	8.38713e-12	down
Manes.01G133300.v7.0	2.02333	5.05667	1.23781	0.00318289	0.00922815	up
Manes.01G133400.v7.0	0.343333	3.25667	3.16613	1.12332e-10	1.03352e-09	up
Manes.01G134000.v7.0	115.133	45.4633	-1.42172	1.29117e-36	5.75087e-35	down
Manes.01G134500.v7.0	2.39	9.08333	1.85044	2.11094e-15	3.06593e-14	up
Manes.01G136700.v7.0	10.9867	4.98333	-1.22182	1.02758e-12	1.17638e-11	down
Manes.01G137500.v7.0	78.6067	411.277	2.30538	1.4369e-182	7.34115e-180	up
Manes.01G137900.v7.0	1.14333	3.61333	1.58498	0.000305995	0.00110659	up
Manes.01G138300.v7.0	10.2233	3.08667	-1.80295	8.99013e-12	9.28078e-11	down
Manes.01G138900.v7.0	0.316667	2.17667	2.72816	1.49617e-05	6.76928e-05	up
Manes.01G143500.v7.0	18.15	54.6367	1.5119	1.76984e-15	2.58637e-14	up
Manes.01G144200.v7.0	0.08	5.40333	5.7141	8.81686e-06	4.13857e-05	up
Manes.01G148900.v7.0	37.9767	2.55667	-3.97986	8.08009e-66	7.77111e-64	down
Manes.01G150500.v7.0	0.536667	1.41	1.29374	0.00399371	0.0113039	up
Manes.01G151800.v7.0	663.217	264.61	-1.40612	1.16064e-105	2.27381e-103	down
Manes.01G152300.v7.0	8.67	4.35333	-1.07297	6.38984e-09	4.68996e-08	down
Manes.01G153500.v7.0	8.10333	2.60333	-1.7235	1.62525e-18	2.89457e-17	down
Manes.01G155500.v7.0	0.626667	1.38667	1.04663	0.00146202	0.00459189	up
Manes.01G156300.v7.0	0.663333	0.25	-1.46378	0.0077412	0.020327	down
Manes.01G158700.v7.0	1.36333	3.37667	1.24106	0.0106293	0.0269046	up
Manes.01G159800.v7.0	19.4133	48.6	1.24137	1.43401e-26	4.12867e-25	up
Manes.01G160000.v7.0	31.82	72.66	1.11237	3.20116e-20	6.41118e-19	up
Manes.01G160100.v7.0	0.736667	2.70333	1.81927	2.06495e-05	9.14728e-05	up
Manes.01G160700.v7.0	1.53333	4.9	1.62258	8.18841e-06	3.86447e-05	up
Manes.01G161800.v7.0	2.50333	9.61	1.86659	1.48651e-11	1.49777e-10	up
Manes.01G161900.v7.0	2.15333	1.02	-1.16389	0.00869121	0.0225197	down
Manes.01G162500.v7.0	11.1367	25.9433	1.13615	2.30363e-15	3.33648e-14	up
Manes.01G163400.v7.0	4.37333	1.5	-1.63031	6.37601e-05	0.000260056	down
Manes.01G164100.v7.0	126.13	65.9067	-1.01766	7.71317e-50	5.27492e-48	down
Manes.01G167300.v7.0	0	1.22	6.30985	1.5912e-06	8.35726e-06	up
Manes.01G167800.v7.0	2.20333	11.03	2.2696	0.000913446	0.00299946	up
Manes.01G167900.v7.0	0.746667	4.27333	2.50972	0.000135367	0.000522767	up
Manes.01G168000.v7.0	0.136667	4.18333	4.95553	3.81616e-12	4.0953e-11	up
Manes.01G168500.v7.0	3.08	9.29	1.50932	2.60223e-06	1.31914e-05	up
Manes.01G168600.v7.0	2.12	0.75	-1.57504	0.00172574	0.00532456	down
Manes.01G168900.v7.0	2.92667	0.6	-2.37193	1.34219e-07	8.21904e-07	down
Manes.01G170400.v7.0	87.85	33.42	-1.47487	1.41907e-40	7.23586e-39	down
Manes.01G171400.v7.0	6.24667	2.35333	-1.4965	5.59018e-07	3.12906e-06	down
Manes.01G173000.v7.0	1.19667	2.89333	1.20307	0.00264594	0.00782726	up
Manes.01G173700.v7.0	1.51667	3.85333	1.25518	0.000137273	0.000529346	up
Manes.01G173800.v7.0	128.963	55.7467	-1.29079	1.00137e-51	7.12884e-50	down
Manes.01G174300.v7.0	4.72	1.19	-2.06917	2.20192e-08	1.50823e-07	down
Manes.01G174600.v7.0	0.95	0.176667	-2.52161	0.000224169	0.000830033	down
Manes.01G175500.v7.0	1.33	4.66333	1.742	3.47082e-13	4.16179e-12	up
Manes.01G177000.v7.0	2.08	4.44667	1.00897	0.0153303	0.0370647	up
Manes.01G177100.v7.0	25.7767	85.6067	1.64985	1.04608e-71	1.13569e-69	up
Manes.01G177600.v7.0	15.3333	38.9467	1.26423	6.80606e-17	1.09807e-15	up
Manes.01G178000.v7.0	0.376667	72.24	7.54157	6.65271e-81	8.13817e-79	up
Manes.01G178200.v7.0	4.87667	16.84	1.71263	4.93057e-31	1.75988e-29	up
Manes.01G178300.v7.0	37.7867	131.923	1.72279	2.65731e-39	1.30639e-37	up
Manes.01G178400.v7.0	4.08	17.39	2.01657	9.87004e-45	5.83161e-43	up
Manes.01G178500.v7.0	1.78	6.21667	1.69351	5.00952e-07	2.81918e-06	up
Manes.01G178700.v7.0	1.40333	7.28667	2.29613	9.61808e-15	1.31678e-13	up
Manes.01G178800.v7.0	0	2.37667	5.63294	5.63116e-05	0.000232051	up
Manes.01G181900.v7.0	0.146667	1.64333	3.42807	2.61446e-05	0.000113727	up
Manes.01G182500.v7.0	0.49	2.7	2.36957	0.000407592	0.00143828	up
Manes.01G182600.v7.0	0	1.61667	6.67706	2.22906e-07	1.32422e-06	up
Manes.01G182900.v7.0	1.19667	4.06333	1.72576	0.00234762	0.00703097	up
Manes.01G183000.v7.0	1.05333	6.14	2.43941	3.41548e-16	5.20736e-15	up
Manes.01G184600.v7.0	1.75333	12.82	2.76805	1.55547e-12	1.74771e-11	up
Manes.01G187300.v7.0	81.68	0.393333	-7.71326	1.68937e-62	1.52313e-60	down
Manes.01G187700.v7.0	11.82	4.54	-1.46842	0.00074542	0.00249745	down
Manes.01G189800.v7.0	6.48333	14.2367	1.0527	2.21036e-14	2.92649e-13	up
Manes.01G191300.v7.0	0.0333333	3.52	6.78039	3.52652e-08	2.34226e-07	up
Manes.01G192000.v7.0	10.06	23.2967	1.12718	4.533e-09	3.4038e-08	up
Manes.01G192100.v7.0	25.2533	160.17	2.58423	1.14865e-120	2.8778e-118	up
Manes.01G194900.v7.0	9.62667	4.92	-1.05225	2.21941e-06	1.13814e-05	down
Manes.01G195100.v7.0	3.01333	13.2267	2.04335	2.28073e-10	2.02683e-09	up
Manes.01G196300.v7.0	0.41	4.29667	3.3216	0.000454535	0.00158588	up
Manes.01G197800.v7.0	1.86	6.48333	1.75052	1.7794e-06	9.28397e-06	up
Manes.01G199000.v7.0	1.67	3.86	1.12465	0.0123756	0.0307397	up
Manes.01G200000.v7.0	18.8767	5.23	-1.93283	1.34636e-30	4.70253e-29	down
Manes.01G200100.v7.0	0.67	1.93333	1.45335	4.42162e-05	0.000185144	up
Manes.01G202100.v7.0	6.93333	3.49	-1.07148	4.28404e-05	0.000179693	down
Manes.01G202400.v7.0	0.453333	26.9	5.78897	9.06509e-13	1.04375e-11	up
Manes.01G202500.v7.0	20.1167	47.9767	1.1766	2.03325e-24	5.18378e-23	up
Manes.01G203100.v7.0	0.466667	1.22667	1.30022	0.0113695	0.0285398	up
Manes.01G203500.v7.0	0.726667	2.50333	1.73364	0.00914708	0.0235603	up
Manes.01G204600.v7.0	30.5367	10.4433	-1.62454	3.17593e-26	8.97527e-25	down
Manes.01G208300.v7.0	2.47333	1.3	-1.01582	0.00170007	0.00525283	down
Manes.01G210900.v7.0	0.583333	3.16667	2.42264	6.8114e-05	0.000276618	up
Manes.01G213400.v7.0	7.05	3.03333	-1.29352	1.63315e-07	9.87318e-07	down
Manes.01G213600.v7.0	11.73	5.91667	-1.07065	4.53841e-07	2.57407e-06	down
Manes.01G213800.v7.0	7.7	3.59667	-1.18121	8.57673e-07	4.67815e-06	down
Manes.01G213900.v7.0	3.26667	15.0033	2.11175	1.80112e-13	2.20639e-12	up
Manes.01G216700.v7.0	1.62	5.1	1.56449	3.38923e-05	0.00014496	up
Manes.01G218200.v7.0	51.5933	141.037	1.3703	1.98272e-79	2.39175e-77	up
Manes.01G220700.v7.0	20.3167	120.673	2.48224	1.36475e-79	1.65395e-77	up
Manes.01G221900.v7.0	53.8867	13.9533	-2.03175	5.49122e-125	1.5061e-122	down
Manes.01G222000.v7.0	3.34	8.86333	1.33058	0.00223773	0.00673283	up
Manes.01G222300.v7.0	0.906667	2.56	1.43925	0.00476602	0.013211	up
Manes.01G223200.v7.0	12.2	5.41333	-1.257	3.74151e-13	4.47197e-12	down
Manes.01G224400.v7.0	5.65667	2.15333	-1.47956	6.20256e-05	0.000253512	down
Manes.01G225000.v7.0	9.82333	21.9333	1.07727	3.13181e-14	4.08421e-13	up
Manes.01G226000.v7.0	3.67333	1.03	-1.91193	1.63714e-06	8.58641e-06	down
Manes.01G226600.v7.0	0.76	1.70333	1.09498	0.00099848	0.00324961	up
Manes.01G226700.v7.0	2.07333	0.963333	-1.18407	0.00158454	0.00492858	down
Manes.01G227600.v7.0	6.73	15.5933	1.13298	3.8772e-11	3.74518e-10	up
Manes.01G229300.v7.0	15.56	34.3733	1.06603	1.67488e-13	2.05949e-12	up
Manes.01G229900.v7.0	0.106667	4.58667	5.03633	0.000167134	0.000632793	up
Manes.01G234500.v7.0	2.20667	1.05333	-1.13739	2.5441e-05	0.000110981	down
Manes.01G237700.v7.0	136.79	25.1433	-2.52506	9.25934e-252	9.65045e-249	down
Manes.01G240100.v7.0	4.1	12.89	1.5696	0.000313804	0.00113192	up
Manes.01G240300.v7.0	1.73667	4.15	1.18969	0.0177786	0.0422087	up
Manes.01G241000.v7.0	4.48	21.6233	2.20272	6.41273e-40	3.23192e-38	up
Manes.01G242300.v7.0	34.9133	15.05	-1.29511	4.15115e-16	6.29217e-15	down
Manes.01G243300.v7.0	2.59667	6.58333	1.27021	0.0184694	0.0435866	up
Manes.01G246900.v7.0	0.926667	2.76667	1.5198	7.17793e-05	0.000290552	up
Manes.01G247600.v7.0	6.84667	30.4967	2.05476	1.41092e-23	3.44544e-22	up
Manes.01G250900.v7.0	23.0667	52.42	1.09529	0.00599276	0.0161979	up
Manes.01G251000.v7.0	11.0633	23.96	1.03789	2.53433e-23	6.10865e-22	up
Manes.01G252000.v7.0	2.33333	6.25667	1.34879	0.0124682	0.030946	up
Manes.01G252100.v7.0	33.6767	81.77	1.21231	7.18288e-14	9.03268e-13	up
Manes.01G256100.v7.0	13.6	33.66	1.2249	4.8647e-22	1.08802e-20	up
Manes.01G257900.v7.0	0	1.95	5.50301	0.00010597	0.000417093	up
Manes.01G258400.v7.0	35.02	15.2367	-1.29078	7.24602e-05	0.000292898	down
Manes.01G259300.v7.0	1.88667	17.2633	3.09014	7.19238e-44	4.16455e-42	up
Manes.01G259700.v7.0	14.8367	5.53667	-1.4992	6.93731e-14	8.7323e-13	down
Manes.01G260500.v7.0	13.3	33.9967	1.26225	6.41104e-10	5.37817e-09	up
Manes.01G260900.v7.0	16.5633	7.21333	-1.27966	1.53362e-12	1.72614e-11	down
Manes.01G262100.v7.0	21.9167	0	-11.0125	3.99491e-20	7.95197e-19	down
Manes.01G262300.v7.0	1.53333	0.59	-1.47746	0.00183323	0.00561961	down
Manes.01G264600.v7.0	2.76333	0.95	-1.61494	2.40942e-05	0.000105548	down
Manes.01G268600.v7.0	0.613333	3.04333	2.25539	0.000149287	0.000570774	up
Manes.01G270500.v7.0	45.1967	21.4467	-1.15886	7.3494e-10	6.11613e-09	down
Manes.01G270700.v7.0	0.67	2.26667	1.69377	0.000162115	0.000615217	up
Manes.01G273500.v7.0	2.88	0.926667	-1.72814	0.00533094	0.0146044	down
Manes.01G275300.v7.0	1.06	2.78667	1.31717	0.00131034	0.00416471	up
Manes.02G000500.v7.0	0.96	9.94333	3.33885	8.86149e-09	6.38537e-08	up
Manes.02G002000.v7.0	1.26667	2.71333	1.02905	0.0133703	0.0329153	up
Manes.02G002300.v7.0	2.57333	1.15333	-1.2255	0.00523134	0.0143618	down
Manes.02G002900.v7.0	2.23667	0.35	-2.75334	1.30855e-08	9.23252e-08	down
Manes.02G003600.v7.0	35.2233	12.04	-1.62824	4.89559e-34	1.99937e-32	down
Manes.02G004100.v7.0	0.29	15.1967	5.62839	9.82498e-45	5.81817e-43	up
Manes.02G006200.v7.0	4.27333	0.576667	-2.98462	2.36505e-17	3.92008e-16	down
Manes.02G009800.v7.0	3.62667	9.07333	1.23967	0.00538271	0.0147308	up
Manes.02G010400.v7.0	13.6433	6.91	-1.06495	9.48109e-11	8.79144e-10	down
Manes.02G011000.v7.0	247.723	128.247	-1.03029	2.04353e-51	1.44299e-49	down
Manes.02G011700.v7.0	3.39333	1.61667	-1.14886	0.000310256	0.00111998	down
Manes.02G013200.v7.0	8.00333	1.56	-2.44065	1.06883e-14	1.45581e-13	down
Manes.02G013400.v7.0	134.313	31.9933	-2.15174	4.11116e-36	1.78832e-34	down
Manes.02G014200.v7.0	3.57667	7.8	1.04084	6.12855e-07	3.41136e-06	up
Manes.02G015800.v7.0	0.153333	1.29	3.03021	7.10886e-07	3.9086e-06	up
Manes.02G017800.v7.0	46.1467	7.81333	-2.64208	2.78119e-18	4.90302e-17	down
Manes.02G018400.v7.0	265.927	119.707	-1.23301	5.36221e-34	2.18309e-32	down
Manes.02G018900.v7.0	122.337	51.9267	-1.31588	5.43019e-48	3.48495e-46	down
Manes.02G019700.v7.0	0.966667	2.42	1.22406	0.000287017	0.00104361	up
Manes.02G020700.v7.0	7.34	29.75	1.93355	4.41602e-06	2.17348e-05	up
Manes.02G020900.v7.0	18.5433	9.31333	-1.07626	1.47652e-08	1.03531e-07	down
Manes.02G021900.v7.0	8.47333	3.89	-1.20717	7.74366e-16	1.15494e-14	down
Manes.02G022900.v7.0	102.747	484.757	2.1529	3.60614e-185	2.04265e-182	up
Manes.02G023100.v7.0	21.1067	0.37	-5.93861	3.18064e-34	1.30924e-32	down
Manes.02G023200.v7.0	0.17	0.61	1.78718	0.0123537	0.030705	up
Manes.02G024400.v7.0	5.92333	2.04	-1.6159	0.00377575	0.0107473	down
Manes.02G025000.v7.0	1.02333	4.51	1.99675	0.00520867	0.0143086	up
Manes.02G025200.v7.0	0.226667	36.9867	7.41157	8.37562e-24	2.07054e-22	up
Manes.02G027400.v7.0	2.20667	28.4767	3.5993	4.62049e-07	2.61664e-06	up
Manes.02G028400.v7.0	0.756667	2.64	1.70604	0.0150645	0.0364933	up
Manes.02G029500.v7.0	9.47333	2.65	-1.92064	7.00158e-12	7.32075e-11	down
Manes.02G032800.v7.0	1.92333	0.386667	-2.38771	0.000696725	0.00234625	down
Manes.02G035300.v7.0	15.6667	43.7333	1.40227	1.49958e-30	5.20973e-29	up
Manes.02G036500.v7.0	1.92	5.16667	1.3315	0.00152235	0.00476415	up
Manes.02G037300.v7.0	10.59	37.4867	1.74012	2.69904e-46	1.68245e-44	up
Manes.02G037700.v7.0	5.43333	1.45	-1.99196	1.79918e-05	8.03969e-05	down
Manes.02G040000.v7.0	4.36	33.4733	2.84894	6.09426e-46	3.77179e-44	up
Manes.02G040200.v7.0	3.55	15.1033	2.04308	0.00423309	0.0119073	up
Manes.02G041300.v7.0	1.83667	6.18333	1.70103	7.59499e-06	3.60268e-05	up
Manes.02G042100.v7.0	26.19	57.2167	1.04546	6.82345e-38	3.16356e-36	up
Manes.02G044700.v7.0	2.74667	0.586667	-2.29096	6.9482e-06	3.3168e-05	down
Manes.02G046000.v7.0	2.51667	6.77	1.33116	8.19889e-09	5.94243e-08	up
Manes.02G046700.v7.0	35.9433	3.18667	-3.58045	7.72584e-176	3.72786e-173	down
Manes.02G050200.v7.0	4.94	1.58	-1.72222	2.50384e-07	1.47502e-06	down
Manes.02G051000.v7.0	7.81	18.1	1.13242	5.16726e-17	8.39914e-16	up
Manes.02G051100.v7.0	7.11333	22.97	1.61372	3.10631e-33	1.22078e-31	up
Manes.02G051600.v7.0	246.58	74.18	-1.8135	1.36241e-213	9.8608e-211	down
Manes.02G055000.v7.0	0.256667	1.08667	2.03424	0.0115274	0.0288916	up
Manes.02G058400.v7.0	2.43667	0.993333	-1.37162	0.0118084	0.029491	down
Manes.02G058500.v7.0	1.40667	5.79333	1.95278	9.38955e-09	6.75094e-08	up
Manes.02G059700.v7.0	24.1367	3.83333	-2.73517	2.44857e-68	2.48249e-66	down
Manes.02G062100.v7.0	0.623333	6.31333	3.31099	1.08446e-05	5.02071e-05	up
Manes.02G062200.v7.0	5.98	95.1867	3.92785	2.40443e-189	1.42386e-186	up
Manes.02G063300.v7.0	2.71667	0.823333	-1.80927	0.00872599	0.0225856	down
Manes.02G065400.v7.0	0.103333	9.23	6.44011	1.15072e-13	1.43186e-12	up
Manes.02G065700.v7.0	125.467	44.5467	-1.57288	4.77239e-18	8.28996e-17	down
Manes.02G065800.v7.0	11.02	1.93	-2.59771	0.000731337	0.00245247	down
Manes.02G066600.v7.0	0.796667	2.37333	1.50183	0.00750211	0.0197769	up
Manes.02G068200.v7.0	1.59	7.91667	2.16324	0.00633353	0.0170394	up
Manes.02G068400.v7.0	3.52333	11.8967	1.69362	3.78448e-12	4.06513e-11	up
Manes.02G069900.v7.0	2.73	7.32333	1.36942	2.17089e-06	1.11582e-05	up
Manes.02G070600.v7.0	0.18	0.563333	1.54447	0.00786908	0.0206378	up
Manes.02G071200.v7.0	0.18	0.856667	2.19415	0.00837372	0.0217772	up
Manes.02G074300.v7.0	21.3933	55.3667	1.28368	2.45709e-21	5.26496e-20	up
Manes.02G077100.v7.0	2.57	1.23333	-1.13498	0.0112275	0.0282323	down
Manes.02G077400.v7.0	3.14333	7.03333	1.07419	0.00010422	0.000410641	up
Manes.02G078700.v7.0	8.08667	3.94333	-1.11991	2.20414e-09	1.72777e-08	down
Manes.02G080300.v7.0	280.217	78.57	-1.91619	8.9951e-104	1.67412e-101	down
Manes.02G081500.v7.0	12.09	3.79667	-1.74867	3.6878e-28	1.15077e-26	down
Manes.02G081800.v7.0	2.16667	1486.67	9.34279	1.09794e-271	1.4304e-268	up
Manes.02G082000.v7.0	1.12333	7.34	2.63455	2.10707e-18	3.73228e-17	up
Manes.02G083700.v7.0	0.263333	0.943333	1.74087	0.0193122	0.0452679	up
Manes.02G084100.v7.0	15.24	60.0833	1.90615	8.91546e-66	8.54049e-64	up
Manes.02G085300.v7.0	11.16	4.17667	-1.49543	0.0164131	0.0393975	down
Manes.02G085700.v7.0	3.72	8.48333	1.1048	0.0109213	0.0275614	up
Manes.02G086100.v7.0	6.54	0	-8.84966	1.7442e-12	1.95051e-11	down
Manes.02G086300.v7.0	13.36	0.286667	-5.64019	2.59446e-71	2.79344e-69	down
Manes.02G092500.v7.0	1.44667	3.66333	1.26543	6.0291e-05	0.000246887	up
Manes.02G092700.v7.0	3.25333	13.3467	1.95136	3.80688e-23	9.07521e-22	up
Manes.02G093100.v7.0	1.19667	2.53667	1.01107	0.00442083	0.01237	up
Manes.02G095400.v7.0	0.993333	3.83333	1.87942	5.73872e-08	3.69844e-07	up
Manes.02G096100.v7.0	6.24667	3.12333	-1.08942	0.000826024	0.00274037	down
Manes.02G096700.v7.0	19.9933	5.30667	-1.99575	6.27042e-33	2.39915e-31	down
Manes.02G096900.v7.0	43.3867	101.36	1.13977	4.49743e-39	2.17816e-37	up
Manes.02G098200.v7.0	18.4733	6.09333	-1.68042	1.50353e-12	1.69374e-11	down
Manes.02G098700.v7.0	3.80667	13.2033	1.72913	2.31946e-12	2.55867e-11	up
Manes.02G099000.v7.0	1.48333	4.2	1.40952	5.00125e-05	0.000207835	up
Manes.02G101800.v7.0	4.86333	22.9267	2.14592	7.95278e-19	1.44806e-17	up
Manes.02G101900.v7.0	1.71667	4.74	1.36821	1.47367e-11	1.48677e-10	up
Manes.02G104700.v7.0	6.46667	524.67	6.24232	0	0	up
Manes.02G109200.v7.0	49.7267	13.2867	-1.98359	3.21378e-43	1.82835e-41	down
Manes.02G110100.v7.0	25.2667	7.62	-1.80849	1.06013e-33	4.24965e-32	down
Manes.02G110300.v7.0	2.33667	7.27667	1.57759	3.31033e-05	0.000141819	up
Manes.02G110400.v7.0	27.3767	106.45	1.87795	1.86443e-42	1.02058e-40	up
Manes.02G110900.v7.0	11.1867	2.96667	-2.00069	3.12542e-24	7.91408e-23	down
Manes.02G111000.v7.0	0.436667	1.31	1.45193	0.0189345	0.0445091	up
Manes.02G111300.v7.0	23.0867	9.33	-1.38814	3.3171e-09	2.54057e-08	down
Manes.02G112300.v7.0	0	1.07333	5.91937	1.33861e-05	6.11266e-05	up
Manes.02G116400.v7.0	0.193333	1.41333	2.73006	1.90942e-05	8.5046e-05	up
Manes.02G116700.v7.0	17.46	7.80333	-1.244	3.99395e-14	5.14416e-13	down
Manes.02G116900.v7.0	1.48333	0.693333	-1.17817	0.00305432	0.00890095	down
Manes.02G117300.v7.0	2.50667	10.27	1.95776	1.19402e-14	1.61786e-13	up
Manes.02G118900.v7.0	0.483333	1.81333	1.84587	0.000409473	0.00144374	up
Manes.02G119000.v7.0	1.72	4.06	1.15014	0.000215069	0.000799179	up
Manes.02G119600.v7.0	8.42667	32.0933	1.8448	3.32959e-32	1.24649e-30	up
Manes.02G119800.v7.0	1.33667	0.46	-1.62247	4.42091e-06	2.17547e-05	down
Manes.02G124400.v7.0	0.903333	3.69333	1.93225	9.96895e-13	1.14277e-11	up
Manes.02G124500.v7.0	10.7667	4.35667	-1.37997	0.000157441	0.000598784	down
Manes.02G124600.v7.0	944.963	411.493	-1.27999	9.41324e-121	2.38128e-118	down
Manes.02G124700.v7.0	185.297	49.4267	-1.98591	8.53323e-76	9.88186e-74	down
Manes.02G124800.v7.0	2267.54	675.243	-1.82845	1.78364e-254	1.93644e-251	down
Manes.02G125100.v7.0	133.89	65.0167	-1.12301	1.37142e-67	1.36911e-65	down
Manes.02G125200.v7.0	350.3	119.11	-1.63816	4.59834e-122	1.19814e-119	down
Manes.02G125800.v7.0	4.97333	35.17	2.74003	1.27742e-30	4.46771e-29	up
Manes.02G126000.v7.0	13.7667	71.1033	2.28368	9.3072e-101	1.60602e-98	up
Manes.02G126100.v7.0	19.9267	0.6	-5.15525	4.8036e-26	1.33721e-24	down
Manes.02G126500.v7.0	2.31	1.17	-1.05413	0.00331453	0.00955637	down
Manes.02G126600.v7.0	32.5	6.08	-2.49884	7.31183e-72	8.00491e-70	down
Manes.02G128000.v7.0	62.61	27.2433	-1.2813	8.49038e-38	3.92244e-36	down
Manes.02G130300.v7.0	79.7133	18.44	-2.1892	3.70483e-23	8.85623e-22	down
Manes.02G130800.v7.0	0.52	1.81333	1.74324	3.76285e-05	0.0001595	up
Manes.02G132100.v7.0	1.60667	0.666667	-1.36219	0.00495419	0.0136715	down
Manes.02G132500.v7.0	116.533	55.9133	-1.13891	2.07846e-51	1.46369e-49	down
Manes.02G133000.v7.0	1.94667	0.99	-1.05667	0.00930022	0.0239146	down
Manes.02G133100.v7.0	4.64	17.82	1.86657	3.5316e-18	6.1841e-17	up
Manes.02G133200.v7.0	982.723	2909.72	1.48525	5.02669e-113	1.13892e-110	up
Manes.02G140800.v7.0	0.05	9.66	7.58384	3.45249e-10	2.9976e-09	up
Manes.02G140900.v7.0	0.233333	7.46333	4.85877	2.51429e-21	5.37869e-20	up
Manes.02G141000.v7.0	7.78	23.51	1.51296	1.50957e-56	1.19919e-54	up
Manes.02G142000.v7.0	1.80333	11.6667	2.58821	2.25437e-28	7.12e-27	up
Manes.02G143200.v7.0	3.91667	13.3167	1.67847	6.83093e-15	9.46737e-14	up
Manes.02G143300.v7.0	1.96333	8.41	2.04734	7.03812e-10	5.87733e-09	up
Manes.02G149300.v7.0	11.6433	28.1267	1.18889	5.09201e-07	2.86066e-06	up
Manes.02G150900.v7.0	444.233	203.99	-1.20305	3.45096e-118	8.32575e-116	down
Manes.02G151200.v7.0	18.3367	7.31	-1.40724	3.69448e-13	4.41777e-12	down
Manes.02G151400.v7.0	0.36	1.43333	1.93631	0.00159833	0.00496751	up
Manes.02G152000.v7.0	29.9367	15.1767	-1.06012	2.22496e-19	4.23783e-18	down
Manes.02G153100.v7.0	0.21	1.21667	2.40215	1.36002e-05	6.20062e-05	up
Manes.02G153200.v7.0	0.416667	1.38667	1.67604	0.000200541	0.000748716	up
Manes.02G154900.v7.0	1.96667	5.47	1.38838	7.88483e-07	4.31975e-06	up
Manes.02G155300.v7.0	23.3633	64.4733	1.38557	5.94918e-104	1.13147e-101	up
Manes.02G159300.v7.0	28.7133	13.9133	-1.12884	0.000145404	0.000557154	down
Manes.02G160200.v7.0	0.953333	2.66667	1.41299	0.0141937	0.0346392	up
Manes.02G161300.v7.0	18.2867	48.5467	1.32955	1.1386e-27	3.44969e-26	up
Manes.02G161400.v7.0	6.00333	13.4733	1.10177	0.0208581	0.0483737	up
Manes.02G162000.v7.0	39.6633	16.0567	-1.38587	1.28304e-32	4.85209e-31	down
Manes.02G163000.v7.0	1.96	7.27667	1.80703	0.000642971	0.00218227	up
Manes.02G163100.v7.0	31.9233	7.67667	-2.13788	2.68858e-54	2.01304e-52	down
Manes.02G165800.v7.0	0.663333	1.74	1.3075	0.00317378	0.00920583	up
Manes.02G167000.v7.0	11.3067	26.4067	1.144	3.38419e-15	4.83435e-14	up
Manes.02G167300.v7.0	22.5267	2.23	-3.41948	1.38414e-107	2.93213e-105	down
Manes.02G167800.v7.0	5.39333	1.34333	-2.08341	5.38891e-09	4.00266e-08	down
Manes.02G169300.v7.0	24.5867	0.75	-5.12487	5.987e-83	7.5361e-81	down
Manes.02G169400.v7.0	24.37	10.9833	-1.22718	3.76701e-10	3.25549e-09	down
Manes.02G169500.v7.0	0.216667	1.09333	2.21692	0.00202597	0.00614752	up
Manes.02G170800.v7.0	4.53333	1.52333	-1.65096	5.85934e-07	3.27269e-06	down
Manes.02G171300.v7.0	28.3333	71.11	1.24571	1.66274e-56	1.31627e-54	up
Manes.02G171600.v7.0	0.47	3.46333	2.85259	5.68224e-07	3.17786e-06	up
Manes.02G172300.v7.0	18.0933	61.1833	1.67634	1.88889e-37	8.61941e-36	up
Manes.02G173300.v7.0	8.93	21.06	1.15925	2.01428e-23	4.88223e-22	up
Manes.02G174100.v7.0	16.8067	7.50333	-1.24315	1.15421e-14	1.56717e-13	down
Manes.02G176000.v7.0	20.16	8.35667	-1.37151	0.00937442	0.024085	down
Manes.02G177200.v7.0	0.126667	0.673333	2.22641	0.0109661	0.0276631	up
Manes.02G177700.v7.0	30.4567	102.363	1.6722	4.52305e-14	5.78559e-13	up
Manes.02G177900.v7.0	11.2267	4.89	-1.27846	1.81777e-13	2.22574e-12	down
Manes.02G181000.v7.0	0.826667	2.39333	1.44315	9.52744e-06	4.44409e-05	up
Manes.02G181400.v7.0	0.963333	18.5133	4.2151	5.64542e-07	3.15862e-06	up
Manes.02G181900.v7.0	0.556667	1.33	1.16173	0.00538808	0.0147402	up
Manes.02G183700.v7.0	8.41333	4.36667	-1.02838	6.92526e-05	0.000280935	down
Manes.02G185400.v7.0	30.8833	77.9567	1.25494	5.16572e-55	3.94716e-53	up
Manes.02G189000.v7.0	0.11	0.54	2.25851	0.0136536	0.0334957	up
Manes.02G190500.v7.0	0.886667	2.15667	1.17681	0.0135478	0.0332738	up
Manes.02G192000.v7.0	0.496667	1.46	1.45731	0.0158325	0.0381196	up
Manes.02G194100.v7.0	5.66667	2.89667	-1.04897	1.41685e-05	6.44398e-05	down
Manes.02G194200.v7.0	1.32	0.256667	-2.44029	7.78636e-05	0.000313282	down
Manes.02G195600.v7.0	1.25333	6.73667	2.32304	7.86186e-08	4.99022e-07	up
Manes.02G197000.v7.0	1.33	0.6	-1.22265	0.00350715	0.0100442	down
Manes.02G198900.v7.0	10.4733	4.67333	-1.24274	8.69686e-08	5.48283e-07	down
Manes.02G199000.v7.0	1.35667	0.463333	-1.63563	0.00172502	0.00532298	down
Manes.02G200000.v7.0	20.4967	69.1833	1.67653	5.30797e-58	4.37672e-56	up
Manes.02G200600.v7.0	3.76667	11.29	1.49424	2.46276e-25	6.58825e-24	up
Manes.02G201100.v7.0	0.903333	4.43333	2.15058	0.00538816	0.0147402	up
Manes.02G201200.v7.0	0.696667	6.49667	3.15376	7.46705e-18	1.28274e-16	up
Manes.02G202200.v7.0	21.25	127.937	2.50964	0	0	up
Manes.02G203800.v7.0	3.99333	0.143333	-4.88479	1.5706e-27	4.74752e-26	down
Manes.02G204200.v7.0	4.16667	1.73667	-1.33798	2.10789e-06	1.08608e-05	down
Manes.02G205700.v7.0	1.53667	0.0633333	-4.7521	9.46802e-17	1.50978e-15	down
Manes.02G206300.v7.0	0.09	0.993333	3.25221	0.00412289	0.0116325	up
Manes.02G206500.v7.0	4.29	14.1833	1.63914	4.27528e-15	6.05417e-14	up
Manes.02G207200.v7.0	0.46	1.67667	1.76604	0.00921089	0.023706	up
Manes.02G208400.v7.0	68.8033	35.6933	-1.02957	9.35256e-25	2.42719e-23	down
Manes.02G209800.v7.0	0	9.87333	6.11614	4.73002e-06	2.31534e-05	up
Manes.02G211400.v7.0	1.85	0	-8.36046	7.58419e-11	7.12122e-10	down
Manes.02G212800.v7.0	66.8967	7.18667	-3.30124	2.56209e-257	3.03445e-254	down
Manes.02G214800.v7.0	4.48333	0.886667	-2.41351	1.68678e-13	2.07315e-12	down
Manes.02G215600.v7.0	0.46	0.986667	1.03871	0.00519117	0.0142681	up
Manes.02G216800.v7.0	20.4533	7.33333	-1.5573	4.48191e-21	9.44828e-20	down
Manes.02G218800.v7.0	1.33333	0.41	-1.77484	0.00166363	0.00515123	down
Manes.02G220900.v7.0	7.36667	27.2833	1.81536	7.18562e-43	4.02642e-41	up
Manes.02G221000.v7.0	2.82667	6.03667	1.04352	0.0112011	0.0281795	up
Manes.02G221200.v7.0	1.93333	8.57333	2.07032	1.90964e-28	6.07542e-27	up
Manes.02G221300.v7.0	2.25	24.61	3.36356	5.61425e-76	6.55987e-74	up
Manes.02G221600.v7.0	6.65	17.4167	1.30716	6.25606e-05	0.000255538	up
Manes.03G000100.v7.0	0.06	40.76	9.15687	1.34444e-14	1.81224e-13	up
Manes.03G001300.v7.0	3.52	1.64	-1.18776	2.2765e-06	1.16467e-05	down
Manes.03G002900.v7.0	6.83	23.1367	1.67628	7.94562e-40	3.98136e-38	up
Manes.03G004600.v7.0	0.6	0.0133333	-5.75996	3.22322e-06	1.61169e-05	down
Manes.03G004800.v7.0	2.49	5.53333	1.08763	0.000625862	0.0021303	up
Manes.03G006200.v7.0	19.7533	10.0867	-1.05263	6.19961e-26	1.71848e-24	down
Manes.03G007800.v7.0	2.01667	6.04333	1.49413	0.00105921	0.00342886	up
Manes.03G009400.v7.0	1.45	17.9733	3.5503	1.07346e-07	6.66433e-07	up
Manes.03G009500.v7.0	37.7833	104.943	1.38952	1.5062e-53	1.09932e-51	up
Manes.03G010300.v7.0	48.8633	22.2967	-1.21182	2.53561e-62	2.2782e-60	down
Manes.03G013200.v7.0	1.51333	0.653333	-1.317	0.0194285	0.0455038	down
Manes.03G015200.v7.0	1.22	3.34667	1.36432	0.00331209	0.00955258	up
Manes.03G019800.v7.0	23.23	67.7867	1.46304	2.42023e-23	5.83903e-22	up
Manes.03G020500.v7.0	1.45	0.246667	-2.65875	0.00143257	0.00451082	down
Manes.03G027900.v7.0	1.49333	0.466667	-1.76994	0.0127066	0.0314837	down
Manes.03G029100.v7.0	1.57667	0.523333	-1.65678	0.0132717	0.0327129	down
Manes.03G036900.v7.0	3.37333	1.25667	-1.51145	1.8351e-08	1.26899e-07	down
Manes.03G037300.v7.0	24.6167	60.2533	1.2044	1.1326e-10	1.04096e-09	up
Manes.03G038200.v7.0	0.843333	3.00667	1.7135	0.00270184	0.00797362	up
Manes.03G038800.v7.0	63.0867	145.52	1.1279	2.67349e-42	1.45429e-40	up
Manes.03G040200.v7.0	46.6933	15.65	-1.65654	3.94339e-33	1.53357e-31	down
Manes.03G041200.v7.0	0.316667	1.49333	2.18169	0.000223803	0.000828795	up
Manes.03G041300.v7.0	21.9133	11.35	-1.02689	4.84078e-07	2.7313e-06	down
Manes.03G041400.v7.0	28.2533	13.8667	-1.10736	9.95623e-17	1.58472e-15	down
Manes.03G041600.v7.0	2.93	0.876667	-1.81367	2.60066e-08	1.76144e-07	down
Manes.03G043800.v7.0	7.22667	1.52667	-2.31963	7.74784e-10	6.43332e-09	down
Manes.03G044500.v7.0	7.23	2.15333	-1.82476	6.283e-19	1.1537e-17	down
Manes.03G047200.v7.0	0.323333	5.79333	4.10689	5.99477e-09	4.41741e-08	up
Manes.03G047300.v7.0	0.29	1.09333	1.84356	0.00686473	0.0182797	up
Manes.03G049200.v7.0	9.01667	2.60333	-1.87681	2.98324e-20	5.98394e-19	down
Manes.03G049500.v7.0	205.963	95.0633	-1.19447	3.56243e-61	3.14653e-59	down
Manes.03G049600.v7.0	4.7	0.326667	-3.94623	2.48262e-12	2.72826e-11	down
Manes.03G049700.v7.0	43.2133	12.9433	-1.81814	4.4405e-71	4.76138e-69	down
Manes.03G052800.v7.0	0.516667	2.02667	1.84223	0.00896942	0.0231531	up
Manes.03G052900.v7.0	16.4333	6.32333	-1.46007	4.73978e-16	7.1594e-15	down
Manes.03G053700.v7.0	83.96	34.5267	-1.36183	8.10061e-42	4.29877e-40	down
Manes.03G055500.v7.0	0.893333	11.4433	3.58466	3.47154e-34	1.42672e-32	up
Manes.03G055800.v7.0	0.9	0.0966667	-3.2861	3.12971e-05	0.000134745	down
Manes.03G058500.v7.0	4.76667	2.12	-1.24503	3.61107e-05	0.000153616	down
Manes.03G059900.v7.0	32.89	78.3967	1.16536	9.91257e-08	6.18788e-07	up
Manes.03G060600.v7.0	0.236667	0.816667	1.74018	0.00332215	0.00957439	up
Manes.03G061200.v7.0	1.86667	102.357	5.71924	1.49623e-106	2.99891e-104	up
Manes.03G061900.v7.0	0.276667	0.953333	1.77823	0.0113876	0.028577	up
Manes.03G063300.v7.0	10.22	4.49667	-1.25899	4.59255e-06	2.25228e-05	down
Manes.03G066200.v7.0	0.2	0.63	1.61641	0.00252301	0.00749938	up
Manes.03G069000.v7.0	19.9233	0.946667	-4.4887	6.08577e-32	2.24605e-30	down
Manes.03G069300.v7.0	7.48333	3.43667	-1.20599	4.2564e-07	2.42362e-06	down
Manes.03G070200.v7.0	7.79667	18.0733	1.13423	1.50795e-08	1.05593e-07	up
Manes.03G073600.v7.0	58.73	17.5133	-1.82508	1.48662e-22	3.42791e-21	down
Manes.03G073800.v7.0	12.8033	32.94	1.28324	3.38537e-09	2.59058e-08	up
Manes.03G073900.v7.0	7.72667	2.11	-1.95463	3.50853e-08	2.3321e-07	down
Manes.03G075300.v7.0	0	2.74667	6.3023	2.36896e-06	1.20818e-05	up
Manes.03G079400.v7.0	0	87.9667	11.1691	5.54063e-21	1.16144e-19	up
Manes.03G085600.v7.0	15.75	7.53667	-1.14131	4.1457e-14	5.33698e-13	down
Manes.03G088000.v7.0	1.1	2.65333	1.20287	0.0179909	0.0426467	up
Manes.03G090300.v7.0	1.39	3.73333	1.34399	6.04991e-08	3.88842e-07	up
Manes.03G090600.v7.0	373.453	141.893	-1.47689	1.61251e-121	4.15997e-119	down
Manes.03G091800.v7.0	1.42667	0.476667	-1.6469	0.00512298	0.0140955	down
Manes.03G093000.v7.0	5.79667	2.19333	-1.48663	7.6175e-11	7.14991e-10	down
Manes.03G093400.v7.0	2.94667	1.23333	-1.33454	3.48614e-05	0.000148666	down
Manes.03G093500.v7.0	4.32667	1.49	-1.61858	2.92257e-06	1.4698e-05	down
Manes.03G093800.v7.0	6.20333	1.75	-1.89924	0.00222643	0.00670191	down
Manes.03G093900.v7.0	2.00667	0.353333	-2.58039	3.42347e-06	1.70591e-05	down
Manes.03G094400.v7.0	2.04	0.456667	-2.24098	0.000874914	0.00288859	down
Manes.03G094500.v7.0	4.87333	1.27	-2.02612	2.66675e-10	2.34272e-09	down
Manes.03G094700.v7.0	31.4467	13.4967	-1.3009	2.79076e-15	4.01747e-14	down
Manes.03G096400.v7.0	1.55	4.16333	1.33352	0.00147805	0.00463834	up
Manes.03G098700.v7.0	5.22667	22.1533	1.99891	1.47621e-20	3.00972e-19	up
Manes.03G098900.v7.0	112.683	7.99333	-3.89397	9.20359e-102	1.64253e-99	down
Manes.03G100200.v7.0	1.77333	4.34333	1.19519	0.0018457	0.00565185	up
Manes.03G101800.v7.0	33.2033	12.37	-1.50577	4.02205e-34	1.64519e-32	down
Manes.03G103900.v7.0	19.9267	9.90667	-1.09125	4.14887e-10	3.55953e-09	down
Manes.03G104700.v7.0	3.37	10.0033	1.48311	1.45652e-11	1.47211e-10	up
Manes.03G106900.v7.0	16.5567	46.48	1.41026	8.46994e-29	2.75178e-27	up
Manes.03G107300.v7.0	5.01667	2.38	-1.15847	1.9154e-06	9.94098e-06	down
Manes.03G107400.v7.0	0	24.43	6.59856	3.16335e-07	1.83901e-06	up
Manes.03G107600.v7.0	0	2.66667	6.28926	1.87721e-06	9.75715e-06	up
Manes.03G109200.v7.0	1.04333	4.55667	2.03353	9.34696e-05	0.0003712	up
Manes.03G112200.v7.0	4.90667	2.27333	-1.18779	0.00124962	0.00398728	down
Manes.03G113100.v7.0	0.603333	3.33	2.3808	2.3212e-08	1.58327e-07	up
Manes.03G113900.v7.0	3.45	15.7067	2.11661	0.00248031	0.00738593	up
Manes.03G114000.v7.0	35.1767	5.42667	-2.7777	3.4578e-101	6.00644e-99	down
Manes.03G114200.v7.0	11.4967	3.44	-1.82206	1.06198e-16	1.68725e-15	down
Manes.03G119800.v7.0	1.5	0.456667	-1.78556	0.000376697	0.00133832	down
Manes.03G120400.v7.0	0.936667	0.04	-4.70861	3.48543e-05	0.00014866	down
Manes.03G121200.v7.0	19.4633	5.69667	-1.85873	0.0174787	0.0415875	down
Manes.03G122000.v7.0	13.43	36.1867	1.34995	2.19183e-25	5.86951e-24	up
Manes.03G122800.v7.0	93.0433	40.1433	-1.29321	9.58765e-32	3.52349e-30	down
Manes.03G123300.v7.0	11.8933	2.83333	-2.15007	2.96405e-08	1.99152e-07	down
Manes.03G123900.v7.0	16.8433	0.73	-4.6048	4.47041e-43	2.5322e-41	down
Manes.03G124700.v7.0	60.9433	20.6367	-1.6428	2.98847e-60	2.5784e-58	down
Manes.03G124900.v7.0	1.84	4.20333	1.13087	0.0125946	0.0312299	up
Manes.03G125200.v7.0	162.003	40.1267	-2.0932	5.21061e-125	1.44434e-122	down
Manes.03G125400.v7.0	2.36333	0.0666667	-5.19921	2.73837e-17	4.52735e-16	down
Manes.03G125700.v7.0	40.5067	4.41	-3.28299	1.84552e-85	2.46599e-83	down
Manes.03G125800.v7.0	31.0667	0.6	-5.77186	5.59455e-06	2.71001e-05	down
Manes.03G127200.v7.0	18.03	3.29	-2.53753	1.16107e-45	7.10159e-44	down
Manes.03G128400.v7.0	1.22667	0.153333	-3.07202	1.1959e-10	1.09604e-09	down
Manes.03G129000.v7.0	1.41333	3.03667	1.0109	0.00385464	0.0109527	up
Manes.03G129800.v7.0	1.38333	3.65333	1.32635	4.85563e-07	2.73849e-06	up
Manes.03G130700.v7.0	0.58	0	-7.13061	4.49898e-07	2.55393e-06	down
Manes.03G131400.v7.0	15.64	39.73	1.2644	9.66533e-20	1.8752e-18	up
Manes.03G132500.v7.0	0	39.95	8.53648	1.62626e-12	1.82567e-11	up
Manes.03G134700.v7.0	0.29	1.24667	2.02752	0.00378671	0.0107738	up
Manes.03G135400.v7.0	4.77	0.0466667	-6.84119	7.54031e-10	6.26499e-09	down
Manes.03G136800.v7.0	9.15	4.30333	-1.17768	2.80296e-05	0.000121278	down
Manes.03G138600.v7.0	0.0866667	1.28333	3.77023	8.69404e-09	6.2786e-08	up
Manes.03G139700.v7.0	16.05	0.953333	-4.1573	1.08204e-24	2.78868e-23	down
Manes.03G140200.v7.0	1.39667	3.85667	1.36778	0.000160627	0.000610013	up
Manes.03G142500.v7.0	0.67	1.52	1.10114	0.0102263	0.025983	up
Manes.03G142900.v7.0	0.58	3.46667	2.4668	8.2355e-14	1.03315e-12	up
Manes.03G143500.v7.0	6.48333	0.783333	-3.13119	1.20899e-29	4.04384e-28	down
Manes.03G146300.v7.0	0.0966667	0.76	2.81784	0.00157692	0.00490941	up
Manes.03G147700.v7.0	0.603333	1.57	1.28156	0.00308759	0.00898284	up
Manes.03G148000.v7.0	1.69	6.44333	1.85893	7.3403e-15	1.01571e-13	up
Manes.03G150000.v7.0	0.0266667	280.253	12.9607	4.49345e-28	1.39383e-26	up
Manes.03G150300.v7.0	22.43	0.883333	-4.7379	3.04549e-91	4.56053e-89	down
Manes.03G153900.v7.0	0.99	6.04	2.49299	2.04662e-06	1.05598e-05	up
Manes.03G155300.v7.0	1.69667	11.4167	2.66871	5.00969e-13	5.9306e-12	up
Manes.03G155600.v7.0	44.5667	8.31	-2.50331	4.69558e-72	5.22855e-70	down
Manes.03G155800.v7.0	377.75	185.763	-1.10412	7.95753e-72	8.67537e-70	down
Manes.03G156500.v7.0	0.636667	2.00333	1.53627	0.0214186	0.0494754	up
Manes.03G156600.v7.0	0	1.14667	6.10116	6.58883e-06	3.15876e-05	up
Manes.03G158000.v7.0	1.12	4.84	2.0237	0.0005938	0.00203072	up
Manes.03G159200.v7.0	3.58667	8.69667	1.18645	0.000158153	0.000601141	up
Manes.03G159600.v7.0	2.40667	0.35	-2.86755	1.50993e-07	9.18582e-07	down
Manes.03G160700.v7.0	0	20.82	10.0133	4.30151e-17	7.01817e-16	up
Manes.03G160800.v7.0	0.806667	2.34333	1.44941	0.0011502	0.00369495	up
Manes.03G161000.v7.0	0.0333333	14.2733	8.80127	1.52083e-13	1.87626e-12	up
Manes.03G161100.v7.0	1.77667	5.71	1.59034	6.81857e-06	3.2617e-05	up
Manes.03G161300.v7.0	10.9133	3.81333	-1.59925	2.91657e-13	3.52477e-12	down
Manes.03G161400.v7.0	7.82	2.73333	-1.5885	2.37003e-07	1.40317e-06	down
Manes.03G161500.v7.0	0.713333	0.306667	-1.30265	0.0123334	0.0306638	down
Manes.03G162400.v7.0	6.19667	2.38333	-1.46625	1.53495e-07	9.32711e-07	down
Manes.03G162800.v7.0	0.69	6.13	3.01569	0.000153803	0.000585974	up
Manes.03G164800.v7.0	0.576667	2.84667	2.30438	0.00417787	0.0117685	up
Manes.03G165800.v7.0	0.513333	1.85667	1.7604	0.00361217	0.0103132	up
Manes.03G166100.v7.0	2.66333	6.00667	1.09498	5.34458e-06	2.59713e-05	up
Manes.03G166500.v7.0	4.40667	14.8067	1.66034	1.68403e-12	1.88728e-11	up
Manes.03G167800.v7.0	0.12	2.57667	4.29546	1.18635e-11	1.20937e-10	up
Manes.03G169300.v7.0	0.733333	1.79667	1.18281	0.00848732	0.0220484	up
Manes.03G171900.v7.0	0.363333	1.01333	1.37827	0.00194113	0.00591281	up
Manes.03G172000.v7.0	0.406667	1.36333	1.63049	0.000469857	0.00163278	up
Manes.03G172800.v7.0	18.64	8.03667	-1.3055	2.9007e-07	1.69312e-06	down
Manes.03G179200.v7.0	0.6	1.51667	1.25047	0.00928595	0.0238826	up
Manes.03G183100.v7.0	17.9633	8.94667	-1.08844	1.36654e-10	1.24368e-09	down
Manes.03G183300.v7.0	139.61	47.8	-1.62609	9.25367e-89	1.3104e-86	down
Manes.03G183500.v7.0	6.46	3.07	-1.15126	1.71274e-05	7.66659e-05	down
Manes.03G185700.v7.0	18.9167	54.55	1.44599	5.6272e-32	2.07975e-30	up
Manes.03G185800.v7.0	3.55333	23.3	2.65212	1.55195e-35	6.6619e-34	up
Manes.03G185900.v7.0	1.87333	7.99	2.00441	3.04555e-09	2.34431e-08	up
Manes.03G191100.v7.0	0.273333	6.42333	4.3179	3.9725e-07	2.27189e-06	up
Manes.03G193100.v7.0	2.00667	6.19667	1.53656	2.3858e-13	2.90216e-12	up
Manes.03G193400.v7.0	15.7333	37.8833	1.19248	9.51698e-15	1.30444e-13	up
Manes.03G196300.v7.0	3.59667	1.87667	-1.01523	5.54641e-05	0.00022892	down
Manes.03G196500.v7.0	3.66667	0.193333	-4.33865	2.83586e-42	1.5394e-40	down
Manes.03G196800.v7.0	2.03333	0.81	-1.40986	1.17698e-06	6.29848e-06	down
Manes.03G197500.v7.0	2.01333	0.4	-2.41163	7.4525e-14	9.35819e-13	down
Manes.03G198500.v7.0	0.246667	1.05	1.97589	0.00166979	0.00516722	up
Manes.03G199300.v7.0	4.05	15.7667	1.88216	3.55702e-12	3.83458e-11	up
Manes.03G199700.v7.0	12.7733	54.6433	2.01272	8.18973e-80	9.97157e-78	up
Manes.03G200700.v7.0	20.24	10.38	-1.04758	4.9039e-13	5.808e-12	down
Manes.03G200800.v7.0	3.31667	12.3733	1.81302	3.35246e-12	3.62756e-11	up
Manes.03G201100.v7.0	86.0867	42.83	-1.08687	7.25998e-53	5.25461e-51	down
Manes.03G205000.v7.0	25.2133	235.86	3.14138	0	0	up
Manes.03G206000.v7.0	7.74667	19.7	1.26951	2.29152e-12	2.53214e-11	up
Manes.03G208800.v7.0	102.937	13.8533	-2.97355	4.13774e-169	1.79688e-166	down
Manes.03G209900.v7.0	1.46667	0.24	-2.68552	1.68384e-05	7.55019e-05	down
Manes.04G006000.v7.0	0.896667	0.203333	-2.21237	0.00331929	0.00956718	down
Manes.04G007600.v7.0	16.8333	6.34	-1.4915	1.69782e-13	2.08574e-12	down
Manes.04G008000.v7.0	1.05667	2.92667	1.43036	0.0123481	0.0306947	up
Manes.04G008500.v7.0	1.54	0.443333	-1.8874	0.00138099	0.00436477	down
Manes.04G009100.v7.0	99.9633	37.03	-1.51329	6.58169e-72	7.23597e-70	down
Manes.04G009800.v7.0	0.88	4.87667	2.39171	3.33347e-09	2.55162e-08	up
Manes.04G011400.v7.0	5.94333	14.14	1.16566	5.14331e-18	8.9105e-17	up
Manes.04G013200.v7.0	5.91333	3.04	-1.03603	1.45271e-07	8.84804e-07	down
Manes.04G013300.v7.0	21.7	7.78	-1.55989	3.92986e-16	5.97413e-15	down
Manes.04G013500.v7.0	5.47667	15.04	1.37543	1.74912e-07	1.05279e-06	up
Manes.04G014400.v7.0	3.91	1.35667	-1.60782	1.23022e-11	1.25213e-10	down
Manes.04G015400.v7.0	4.69	1.74	-1.5077	2.87399e-07	1.67865e-06	down
Manes.04G015600.v7.0	9.45333	4.34333	-1.19972	4.9196e-09	3.67503e-08	down
Manes.04G017000.v7.0	0.873333	0.43	-1.11773	0.0215853	0.0497963	down
Manes.04G017100.v7.0	1.59	4.52	1.41855	0.000163138	0.000618647	up
Manes.04G018000.v7.0	5.10667	73.5867	3.7749	1.11624e-207	7.65385e-205	up
Manes.04G018300.v7.0	3.15	31.8767	3.20529	2.66591e-08	1.80189e-07	up
Manes.04G019300.v7.0	0.306667	2.37	2.98	0.00222273	0.00669465	up
Manes.04G020500.v7.0	5.95333	1.76333	-1.84912	0.00743971	0.0196343	down
Manes.04G024100.v7.0	0.31	3.75667	3.47495	4.6517e-13	5.51934e-12	up
Manes.04G024300.v7.0	5.09333	11.0933	1.0418	4.70863e-16	7.11648e-15	up
Manes.04G029300.v7.0	1.37333	3.91667	1.42142	0.000684161	0.00230823	up
Manes.04G031000.v7.0	4.1	8.93333	1.03368	0.00102138	0.0033167	up
Manes.04G035600.v7.0	15.9767	34.2867	1.01552	3.53004e-14	4.57605e-13	up
Manes.04G036300.v7.0	0.45	3.54667	2.91519	6.92926e-05	0.000281053	up
Manes.04G036400.v7.0	2.29	6.32	1.3938	0.000116429	0.000454619	up
Manes.04G036600.v7.0	0.726667	3.39667	2.17021	0.00231994	0.0069569	up
Manes.04G036800.v7.0	4.20333	10.63	1.2563	2.0965e-07	1.25061e-06	up
Manes.04G037200.v7.0	3.35333	0.386667	-3.20077	6.46607e-12	6.78808e-11	down
Manes.04G038200.v7.0	2.49333	10.8733	2.04654	9.48432e-31	3.335e-29	up
Manes.04G038400.v7.0	7.56667	0	-7.56454	2.41251e-08	1.64126e-07	down
Manes.04G038500.v7.0	0.176667	8.18667	5.59268	5.08485e-16	7.66287e-15	up
Manes.04G038800.v7.0	7.45667	3.48	-1.17836	4.74874e-05	0.00019791	down
Manes.04G039700.v7.0	1.44	0.446667	-1.76565	5.09758e-07	2.86317e-06	down
Manes.04G039800.v7.0	1.85667	0	-8.15586	5.26909e-10	4.47495e-09	down
Manes.04G039900.v7.0	2.42	1.25	-1.04275	0.000157378	0.000598636	down
Manes.04G040100.v7.0	1.12333	0.54	-1.14561	0.00951704	0.0243979	down
Manes.04G040200.v7.0	1.13667	13.8467	3.38473	0.00193502	0.00589694	up
Manes.04G044900.v7.0	1.14667	0.27	-2.15969	0.00366713	0.0104587	down
Manes.04G045700.v7.0	1.56667	10.4533	2.68275	1.89822e-15	2.76777e-14	up
Manes.04G045800.v7.0	0.15	1.01667	2.66139	0.00154986	0.00483805	up
Manes.04G045900.v7.0	0	2.41333	5.61364	5.58921e-05	0.000230395	up
Manes.04G046000.v7.0	1.97	0.81	-1.36346	9.54366e-05	0.000378262	down
Manes.04G046700.v7.0	0.4	3.00667	2.83337	2.8369e-07	1.6581e-06	up
Manes.04G046800.v7.0	1.18333	7.58	2.59248	7.01429e-23	1.64356e-21	up
Manes.04G048100.v7.0	0.0566667	2.24	5.09228	6.25613e-06	3.00867e-05	up
Manes.04G048200.v7.0	3.45667	7.95333	1.12004	2.74796e-08	1.85302e-07	up
Manes.04G051000.v7.0	17.85	8.93	-1.0735	7.78158e-06	3.68515e-05	down
Manes.04G051800.v7.0	0.36	4.41333	3.49716	2.473e-06	1.25853e-05	up
Manes.04G053700.v7.0	1.51667	4.99333	1.61777	2.02182e-08	1.39072e-07	up
Manes.04G054500.v7.0	6.53333	2.41667	-1.50957	1.9295e-06	1.0009e-05	down
Manes.04G057100.v7.0	76.3733	19.23	-2.06914	2.80059e-125	7.84646e-123	down
Manes.04G057200.v7.0	36.91	10.0667	-1.95476	3.89063e-61	3.4248e-59	down
Manes.04G057300.v7.0	4.85667	1.02	-2.33137	8.14187e-13	9.44124e-12	down
Manes.04G057600.v7.0	0.3	0.813333	1.34787	0.0199855	0.046624	up
Manes.04G058800.v7.0	25.9633	12.8933	-1.09187	4.46037e-17	7.25917e-16	down
Manes.04G059000.v7.0	0	2.54667	5.61826	6.05307e-05	0.000247791	up
Manes.04G061100.v7.0	1.37333	0.02	-5.98683	1.6746e-09	1.33273e-08	down
Manes.04G063200.v7.0	0.196667	0.783333	1.93716	0.000101569	0.000400801	up
Manes.04G067700.v7.0	44.1967	0.58	-6.34465	1.02348e-70	1.08405e-68	down
Manes.04G067800.v7.0	1.13	5.71333	2.24758	0.000122697	0.000476877	up
Manes.04G073500.v7.0	5.05667	1.99667	-1.424	0.0014826	0.0046515	down
Manes.04G075400.v7.0	2.29	1.12333	-1.10068	0.00183474	0.00562313	down
Manes.04G075500.v7.0	1.30333	0.456667	-1.60154	0.00315631	0.00915924	down
Manes.04G076500.v7.0	121.563	55.4967	-1.21323	4.99506e-48	3.22157e-46	down
Manes.04G077700.v7.0	28.5833	78.28	1.37423	6.3241e-53	4.58999e-51	up
Manes.04G078000.v7.0	45.77	3.03333	-3.99808	1.30596e-83	1.69294e-81	down
Manes.04G080900.v7.0	5.95667	1.61	-1.96408	0.00210062	0.00635405	down
Manes.04G081000.v7.0	11.46	0.963333	-3.67207	2.10238e-07	1.25382e-06	down
Manes.04G083500.v7.0	4.73	1.23333	-2.02713	0.000353182	0.00126304	down
Manes.04G084700.v7.0	0.45	8.12667	4.05594	3.03922e-27	9.03994e-26	up
Manes.04G085800.v7.0	2.19333	5.55	1.26366	0.00662935	0.0177373	up
Manes.04G087200.v7.0	0.0666667	5.03	6.27219	5.35268e-07	3.00192e-06	up
Manes.04G087900.v7.0	4.96	0.72	-2.86584	2.60702e-12	2.85654e-11	down
Manes.04G088800.v7.0	0.486667	3.66333	2.80409	4.59381e-09	3.44648e-08	up
Manes.04G089400.v7.0	11.2667	1.74667	-2.76913	5.16844e-13	6.10592e-12	down
Manes.04G089500.v7.0	1.88333	6.61	1.73817	1.39742e-13	1.72811e-12	up
Manes.04G093300.v7.0	5.87667	20.1767	1.69064	4.81876e-12	5.1102e-11	up
Manes.04G094200.v7.0	14.3833	35.7633	1.23796	1.08224e-23	2.65776e-22	up
Manes.04G096100.v7.0	9.51	3.55	-1.49261	2.06115e-06	1.06305e-05	down
Manes.04G096900.v7.0	15.3	5.27667	-1.60993	1.45043e-07	8.83619e-07	down
Manes.04G100100.v7.0	0.22	2.71333	3.52384	1.71156e-10	1.54259e-09	up
Manes.04G100600.v7.0	1.10667	3.45	1.57507	0.000378279	0.00134339	up
Manes.04G101600.v7.0	51.9167	19.6267	-1.4869	3.36608e-20	6.72597e-19	down
Manes.04G101800.v7.0	0.1	1.05	3.28733	9.29726e-08	5.82891e-07	up
Manes.04G101900.v7.0	3.32667	1.20667	-1.54473	1.07932e-12	1.23129e-11	down
Manes.04G102100.v7.0	7.46667	3.54	-1.16008	5.80979e-09	4.29203e-08	down
Manes.04G103200.v7.0	2.42	0.853333	-1.5975	0.00231115	0.00693452	down
Manes.04G104100.v7.0	1.74667	4.67333	1.34952	2.13419e-05	9.43048e-05	up
Manes.04G105200.v7.0	11.2433	4.41333	-1.43015	5.10859e-25	1.3459e-23	down
Manes.04G105800.v7.0	0.75	2.42667	1.63217	3.99168e-08	2.63109e-07	up
Manes.04G110000.v7.0	0.74	0.02	-5.15813	2.20816e-08	1.51171e-07	down
Manes.04G110200.v7.0	0.153333	2.29	3.82406	4.66518e-10	3.98721e-09	up
Manes.04G111900.v7.0	2.20667	6.83667	1.5643	0.000151943	0.000580079	up
Manes.04G112000.v7.0	2.97	6.69	1.10615	0.00742752	0.0196041	up
Manes.04G113600.v7.0	202.813	52.01	-2.04315	1.89277e-123	5.03244e-121	down
Manes.04G113800.v7.0	125.677	65.77	-1.01711	4.34409e-16	6.57697e-15	down
Manes.04G115600.v7.0	1.34333	0.513333	-1.45744	0.000543258	0.00186997	down
Manes.04G116000.v7.0	34.3767	17.4033	-1.06355	8.91522e-28	2.72647e-26	down
Manes.04G119200.v7.0	42.4667	5.43	-3.05075	1.01922e-107	2.17679e-105	down
Manes.04G120500.v7.0	9.21333	22.7967	1.2283	6.2036e-13	7.27785e-12	up
Manes.04G121600.v7.0	5.31333	1.97	-1.51276	4.52879e-05	0.000189257	down
Manes.04G121700.v7.0	0.95	0.176667	-2.47457	0.000616085	0.00210032	down
Manes.04G124000.v7.0	9.21333	21.5733	1.14866	7.59765e-07	4.1668e-06	up
Manes.04G124300.v7.0	10.84	183.967	3.99104	1.55512e-215	1.15772e-212	up
Manes.04G124400.v7.0	0.333333	1.91	2.40725	1.04123e-05	4.83159e-05	up
Manes.04G124900.v7.0	0.313333	0.95	1.51685	0.00646116	0.0173398	up
Manes.04G125400.v7.0	8.45667	4.02667	-1.15793	0.000163863	0.000621215	down
Manes.04G126000.v7.0	7.56667	64.9867	3.02935	3.79345e-87	5.25757e-85	up
Manes.04G126300.v7.0	1.08	11.2933	3.27477	3.34855e-30	1.14802e-28	up
Manes.04G126400.v7.0	0.546667	8.56667	3.89112	2.70044e-23	6.49102e-22	up
Manes.04G126800.v7.0	0.19	3.45333	4.08039	3.878e-11	3.74518e-10	up
Manes.04G127100.v7.0	3.26	7.18667	1.06555	2.88782e-07	1.68635e-06	up
Manes.04G127400.v7.0	0.483333	1.59333	1.64679	0.000846701	0.00280219	up
Manes.04G127500.v7.0	2.06	0.453333	-2.25319	8.85447e-05	0.000352879	down
Manes.04G127600.v7.0	0.356667	1.64667	2.13748	0.000414147	0.00145864	up
Manes.04G128000.v7.0	0.346667	9.23	4.7007	3.18079e-23	7.62452e-22	up
Manes.04G128700.v7.0	11.2933	4.42	-1.43548	1.7421e-13	2.13812e-12	down
Manes.04G130000.v7.0	155.473	74.6767	-1.13782	5.71837e-54	4.23289e-52	down
Manes.04G130100.v7.0	6.83333	16.6233	1.20348	2.04851e-17	3.4106e-16	up
Manes.04G131400.v7.0	3.5	1.47333	-1.32633	0.000246935	0.000907879	down
Manes.04G132200.v7.0	1.99	10.2833	2.28563	1.55682e-26	4.47239e-25	up
Manes.04G134100.v7.0	7.83667	1.59333	-2.38354	4.01957e-10	3.45657e-09	down
Manes.04G135000.v7.0	20.1033	9.35	-1.18698	3.99738e-09	3.02339e-08	down
Manes.04G136300.v7.0	2.37	0.0233333	-6.62842	6.70847e-09	4.91138e-08	down
Manes.04G136500.v7.0	0.993333	0.106667	-3.31535	4.31255e-07	2.45452e-06	down
Manes.04G136800.v7.0	0.46	1.76333	1.85584	0.00159839	0.00496751	up
Manes.04G137200.v7.0	6.06667	15.11	1.22875	7.90372e-09	5.73488e-08	up
Manes.04G137800.v7.0	5.24333	11.62	1.07247	0.000134637	0.000520115	up
Manes.04G144000.v7.0	1.86333	4.61333	1.20505	0.0201416	0.0469209	up
Manes.04G145100.v7.0	8.74	2.77667	-1.73158	2.28718e-16	3.54943e-15	down
Manes.04G145500.v7.0	59.7567	22.7633	-1.47237	1.5708e-97	2.59043e-95	down
Manes.04G145700.v7.0	2.01333	4.83333	1.18591	0.000247263	0.000908956	up
Manes.04G146200.v7.0	13.4067	5.03	-1.49248	1.07309e-14	1.46084e-13	down
Manes.04G151000.v7.0	0.86	2.08333	1.18108	0.00591229	0.0160019	up
Manes.04G152300.v7.0	10.6033	55.19	2.29929	3.42472e-144	1.15889e-141	up
Manes.04G153000.v7.0	0	0.676667	6.08129	5.54937e-06	2.68913e-05	up
Manes.04G153500.v7.0	0.23	1.28333	2.4608	0.00705026	0.018724	up
Manes.04G158200.v7.0	7.65333	37.6767	2.22781	2.60301e-49	1.74355e-47	up
Manes.04G159500.v7.0	3.34667	0.79	-2.16834	1.34225e-11	1.36243e-10	down
Manes.05G003100.v7.0	0.12	0.853333	2.6745	0.000886733	0.00292206	up
Manes.05G004800.v7.0	1.72667	4.79	1.37652	6.19129e-07	3.44187e-06	up
Manes.05G005200.v7.0	1.16667	4.20667	1.75085	0.00138026	0.00436353	up
Manes.05G006900.v7.0	33.64	17.15	-1.05478	1.20768e-17	2.04068e-16	down
Manes.05G007200.v7.0	0.516667	1.78667	1.67601	0.0136226	0.0334382	up
Manes.05G008900.v7.0	4.34	11.7133	1.37465	8.11335e-07	4.44214e-06	up
Manes.05G009800.v7.0	5.42333	23.7733	2.03643	3.47068e-17	5.70189e-16	up
Manes.05G012000.v7.0	435.113	127.19	-1.85536	9.69473e-219	7.42959e-216	down
Manes.05G014400.v7.0	4.18667	0.166667	-4.73247	1.02149e-25	2.79287e-24	down
Manes.05G014800.v7.0	4.83	10.6033	1.05521	7.30892e-08	4.65513e-07	up
Manes.05G015800.v7.0	8.89333	3.50667	-1.42862	7.86209e-09	5.70625e-08	down
Manes.05G016300.v7.0	0.806667	2.35333	1.4406	0.0190629	0.0447722	up
Manes.05G018700.v7.0	23.24	3.89667	-2.65859	1.85088e-54	1.38981e-52	down
Manes.05G018800.v7.0	9.97667	3.94667	-1.4128	3.43523e-07	1.98731e-06	down
Manes.05G019000.v7.0	5.55	2.86	-1.03022	0.00601785	0.0162539	down
Manes.05G021400.v7.0	1.69333	12.13	2.74761	3.7335e-22	8.41524e-21	up
Manes.05G023700.v7.0	1.21667	2.78	1.12211	0.000618829	0.00210829	up
Manes.05G024300.v7.0	51.0467	26.6433	-1.02056	1.85226e-18	3.28763e-17	down
Manes.05G024400.v7.0	6.02667	2.81667	-1.17567	1.50069e-10	1.35959e-09	down
Manes.05G024500.v7.0	0.393333	1.66333	2.08441	0.00933612	0.0239974	up
Manes.05G026400.v7.0	9.1	1.46667	-2.70482	6.69792e-13	7.82605e-12	down
Manes.05G026500.v7.0	26.98	8.04667	-1.82371	8.53176e-28	2.61534e-26	down
Manes.05G029600.v7.0	17.89	6.6	-1.52373	0.000831078	0.00275538	down
Manes.05G030700.v7.0	0.216667	3.68333	3.98938	9.32131e-05	0.000370294	up
Manes.05G031500.v7.0	34.5067	14.34	-1.34909	8.18167e-32	3.0153e-30	down
Manes.05G032200.v7.0	3.94667	0.4	-3.39386	2.42241e-05	0.000106081	down
Manes.05G033900.v7.0	10.26	3.80333	-1.50987	3.19062e-21	6.76868e-20	down
Manes.05G034800.v7.0	2.4	5.52333	1.1076	5.3904e-06	2.61598e-05	up
Manes.05G037000.v7.0	14.8233	6.44333	-1.29016	0.00407007	0.0114972	down
Manes.05G037100.v7.0	1.54333	4.40333	1.42925	0.00525032	0.0144063	up
Manes.05G037800.v7.0	56.2833	29.6667	-1.00763	8.51766e-18	1.46011e-16	down
Manes.05G039600.v7.0	6.93	3.4	-1.10634	1.18723e-08	8.42213e-08	down
Manes.05G043100.v7.0	17.6367	7.36667	-1.34097	1.31379e-20	2.6912e-19	down
Manes.05G043800.v7.0	32.2867	15.7467	-1.11365	7.44312e-15	1.0294e-13	down
Manes.05G045600.v7.0	10.2333	3.01333	-1.84275	6.52549e-12	6.8477e-11	down
Manes.05G046200.v7.0	160.027	68.7733	-1.29761	9.28794e-56	7.1812e-54	down
Manes.05G049500.v7.0	0.733333	1.79	1.23764	0.0125222	0.0310652	up
Manes.05G051100.v7.0	2.85333	1.16	-1.38517	0.00112264	0.00361532	down
Manes.05G058200.v7.0	1.40667	0.526667	-1.48578	0.00214396	0.00647312	down
Manes.05G059900.v7.0	4.26333	1.62667	-1.47513	5.21783e-06	2.53886e-05	down
Manes.05G060000.v7.0	0.286667	0.966667	1.67099	0.0123646	0.030727	up
Manes.05G060100.v7.0	2.64667	7.18	1.36049	5.18306e-06	2.52288e-05	up
Manes.05G063900.v7.0	84.41	5.51333	-4.01412	6.93449e-127	2.00761e-124	down
Manes.05G066200.v7.0	7.36	3.43667	-1.17481	4.58113e-06	2.2471e-05	down
Manes.05G066300.v7.0	54.9633	26.8633	-1.11368	1.16126e-43	6.66468e-42	down
Manes.05G066700.v7.0	1.57333	12.32	2.90112	5.87977e-13	6.91351e-12	up
Manes.05G066900.v7.0	2.94333	0.843333	-1.87622	2.43789e-05	0.000106688	down
Manes.05G068100.v7.0	24.3067	10.9	-1.23643	2.49845e-07	1.47284e-06	down
Manes.05G070300.v7.0	3.1	0.773333	-2.10233	0.000602468	0.00205739	down
Manes.05G071400.v7.0	12.6567	27.98	1.06172	1.29929e-18	2.33317e-17	up
Manes.05G073600.v7.0	146.727	65.4167	-1.24591	4.35993e-43	2.475e-41	down
Manes.05G074000.v7.0	0.96	2.66333	1.39562	0.000657438	0.00222586	up
Manes.05G074300.v7.0	0.37	5.40667	3.80135	2.52768e-11	2.49208e-10	up
Manes.05G075300.v7.0	4.69333	1.75667	-1.48947	0.0023809	0.00712166	down
Manes.05G075400.v7.0	0.86	2.02	1.14268	0.00145128	0.00456165	up
Manes.05G076300.v7.0	0.903333	0.286667	-1.72903	0.0209136	0.0484852	down
Manes.05G076900.v7.0	4.65667	11.7333	1.25837	1.39349e-10	1.26688e-09	up
Manes.05G077100.v7.0	2.04333	0.483333	-2.17723	0.000863256	0.00285191	down
Manes.05G081400.v7.0	6.25	3.17667	-1.05686	0.00070778	0.0023793	down
Manes.05G081700.v7.0	17.0333	8.6	-1.0684	1.76533e-07	1.06205e-06	down
Manes.05G083100.v7.0	14.3567	6.94	-1.13008	4.11781e-15	5.84707e-14	down
Manes.05G086200.v7.0	0.356667	1.56333	2.09202	0.00152655	0.00477444	up
Manes.05G086300.v7.0	25.7867	95.8433	1.81678	4.765e-86	6.50035e-84	up
Manes.05G087900.v7.0	23.2733	10.1233	-1.27975	1.58055e-30	5.47644e-29	down
Manes.05G088200.v7.0	4.69	1.62667	-1.61067	7.11921e-06	3.39181e-05	down
Manes.05G089300.v7.0	8.59	126.777	3.81058	4.50786e-146	1.54548e-143	up
Manes.05G089600.v7.0	2.94333	6.43	1.04975	1.48636e-05	6.73309e-05	up
Manes.05G089900.v7.0	4.50667	133.143	4.81511	5.58468e-142	1.81893e-139	up
Manes.05G090200.v7.0	11.8867	4.81667	-1.38678	1.2537e-07	7.70254e-07	down
Manes.05G090700.v7.0	29.61	15.11	-1.05238	4.37989e-17	7.14116e-16	down
Manes.05G095700.v7.0	16.2833	47.6833	1.46772	7.28917e-53	5.26112e-51	up
Manes.05G097800.v7.0	4.15	16.5233	1.91775	2.04998e-25	5.50663e-24	up
Manes.05G097900.v7.0	0	2.2	6.87131	7.04044e-08	4.48962e-07	up
Manes.05G098000.v7.0	1.22	0.0566667	-4.55261	1.44825e-10	1.31346e-09	down
Manes.05G100000.v7.0	2.40667	6.56667	1.36667	0.000360778	0.0012872	up
Manes.05G102800.v7.0	9.91667	3.09667	-1.76356	8.86589e-12	9.15615e-11	down
Manes.05G104400.v7.0	60.9467	21.66	-1.57605	3.62558e-35	1.54108e-33	down
Manes.05G110000.v7.0	22.5767	11.1667	-1.09303	1.33034e-12	1.50776e-11	down
Manes.05G111300.v7.0	0.713333	2.19	1.53452	0.000588205	0.00201264	up
Manes.05G111500.v7.0	2.38667	5.53	1.13576	4.99762e-07	2.8137e-06	up
Manes.05G112500.v7.0	14.89	7.71333	-1.02706	1.96371e-10	1.7595e-09	down
Manes.05G113100.v7.0	5.94667	26.5067	2.07228	6.9141e-22	1.53584e-20	up
Manes.05G116100.v7.0	15.3867	35.6133	1.12621	1.57613e-10	1.42447e-09	up
Manes.05G118300.v7.0	3.11667	8.57333	1.37562	2.09229e-09	1.64604e-08	up
Manes.05G120700.v7.0	5.05	0.07	-6.23926	6.95948e-06	3.32057e-05	down
Manes.05G121500.v7.0	6.54333	17.4633	1.34513	4.52664e-13	5.3734e-12	up
Manes.05G121800.v7.0	0.526667	1.61667	1.52017	0.00696917	0.0185351	up
Manes.05G121900.v7.0	0.183333	1.04	2.41998	0.00464745	0.0129263	up
Manes.05G126600.v7.0	2.02667	0.423333	-2.32452	0.000346377	0.00124024	down
Manes.05G130500.v7.0	393.393	207.533	-1.00343	5.03106e-83	6.36355e-81	down
Manes.05G131000.v7.0	2.31333	7.08333	1.52831	1.41377e-06	7.48077e-06	up
Manes.05G132300.v7.0	2.87	6.23667	1.05058	4.4487e-08	2.90952e-07	up
Manes.05G133200.v7.0	1.44	3.60667	1.24187	0.000181118	0.000680984	up
Manes.05G134100.v7.0	8.54667	3.60333	-1.32774	3.60318e-10	3.12116e-09	down
Manes.05G135600.v7.0	1.26667	0.503333	-1.39422	0.0147775	0.0358812	down
Manes.05G135800.v7.0	0.646667	2.39333	1.83686	0.00144955	0.00455877	up
Manes.05G136700.v7.0	3.20333	1.57667	-1.10181	4.34692e-06	2.14068e-05	down
Manes.05G141200.v7.0	14.7667	40.17	1.36247	1.56211e-42	8.5689e-41	up
Manes.05G142200.v7.0	0.896667	4.18333	2.15673	3.31723e-07	1.92332e-06	up
Manes.05G149200.v7.0	1.63333	5.21667	1.59922	1.81577e-08	1.25662e-07	up
Manes.05G150100.v7.0	23.79	11.3867	-1.14048	1.1362e-18	2.04933e-17	down
Manes.05G151300.v7.0	2.24	6.39333	1.43588	0.000775957	0.0025911	up
Manes.05G151600.v7.0	0.39	3.17333	2.9546	1.29374e-08	9.13292e-08	up
Manes.05G154200.v7.0	5.52333	14.8767	1.35913	2.87563e-13	3.47852e-12	up
Manes.05G155800.v7.0	13.58	6.05667	-1.24168	5.26605e-14	6.70308e-13	down
Manes.05G156900.v7.0	3.52	1.34	-1.4752	4.49581e-05	0.00018803	down
Manes.05G160600.v7.0	2.32333	5.76667	1.21752	1.68159e-05	7.54269e-05	up
Manes.05G162500.v7.0	1.41333	0.646667	-1.20667	0.00318139	0.00922482	down
Manes.05G164500.v7.0	1.32333	21.3167	3.89845	5.32186e-46	3.30158e-44	up
Manes.05G164800.v7.0	19.0233	57.0867	1.50755	1.04574e-05	4.85097e-05	up
Manes.05G164900.v7.0	4.23	53.1967	3.54017	1.41554e-10	1.28558e-09	up
Manes.05G165000.v7.0	0	59.5233	8.21331	1.55019e-11	1.56013e-10	up
Manes.05G165300.v7.0	30.6733	74.9033	1.20014	2.30557e-10	2.04751e-09	up
Manes.05G165500.v7.0	1.82	20.1133	3.35886	1.42577e-23	3.47521e-22	up
Manes.05G165600.v7.0	1.42667	45.95	4.97009	2.05781e-33	8.14868e-32	up
Manes.05G165700.v7.0	4.57333	16.0333	1.71967	3.33692e-08	2.22541e-07	up
Manes.05G166600.v7.0	0.0933333	1.14333	3.48756	0.000986397	0.0032131	up
Manes.05G167700.v7.0	0.163333	1.14667	2.70712	0.00170557	0.00526794	up
Manes.05G170400.v7.0	3.25333	9.31	1.45304	4.03889e-05	0.00017037	up
Manes.05G171300.v7.0	2.15333	0.413333	-2.4568	0.000115465	0.00045139	down
Manes.05G171600.v7.0	1.38333	3.97	1.434	0.00118269	0.0037895	up
Manes.05G172200.v7.0	4.46	10.24	1.11215	8.62772e-06	4.0571e-05	up
Manes.05G172800.v7.0	7.07333	3.04333	-1.29887	0.00439049	0.0122996	down
Manes.05G173000.v7.0	120.587	39.1233	-1.70516	2.62174e-14	3.4493e-13	down
Manes.05G173900.v7.0	93.8633	45.1967	-1.13656	1.33433e-32	5.03874e-31	down
Manes.05G175300.v7.0	2.27	1.16333	-1.0327	0.00347635	0.00996369	down
Manes.05G177400.v7.0	0.833333	3.46	1.99246	2.31122e-06	1.18081e-05	up
Manes.05G178700.v7.0	1.71667	6.07	1.75192	4.16876e-09	3.14844e-08	up
Manes.05G180500.v7.0	56.9767	24	-1.32655	1.35474e-29	4.51396e-28	down
Manes.05G182400.v7.0	15.08	5.80333	-1.45903	4.6662e-09	3.49676e-08	down
Manes.05G183000.v7.0	1.99667	4.71333	1.16522	0.0199616	0.0465806	up
Manes.05G189400.v7.0	1.21667	0.373333	-1.78538	3.14748e-10	2.74284e-09	down
Manes.05G192400.v7.0	60.9033	137.353	1.09188	2.49981e-19	4.73955e-18	up
Manes.05G192700.v7.0	1.88667	0.716667	-1.47946	0.0100593	0.0256037	down
Manes.05G192800.v7.0	11.27	30.1433	1.33344	1.64308e-27	4.95511e-26	up
Manes.05G193300.v7.0	0.383333	2.35	2.52364	9.18738e-06	4.29624e-05	up
Manes.05G195400.v7.0	5.73667	1.54	-1.97403	0.000643125	0.00218236	down
Manes.05G195500.v7.0	19.13	8.20333	-1.29637	2.66299e-12	2.91419e-11	down
Manes.05G196000.v7.0	6.86667	29.6133	2.02841	1.67231e-33	6.66263e-32	up
Manes.05G197000.v7.0	60.47	21.3767	-1.57477	1.97801e-09	1.56131e-08	down
Manes.05G197100.v7.0	30.1033	11.6133	-1.44879	1.28729e-16	2.03037e-15	down
Manes.05G197200.v7.0	62.7433	16.9133	-1.96772	1.10762e-47	7.05628e-46	down
Manes.05G197400.v7.0	7.30333	2.73333	-1.50784	2.70041e-06	1.36546e-05	down
Manes.05G197600.v7.0	182.42	26.9333	-2.83994	0	0	down
Manes.05G197800.v7.0	196.22	80.1833	-1.37306	6.32074e-35	2.6478e-33	down
Manes.05G198600.v7.0	578.9	149.51	-2.03363	0	0	down
Manes.05G199900.v7.0	11.4133	28.82	1.25002	7.48605e-19	1.36499e-17	up
Manes.05G203100.v7.0	0.716667	0.133333	-2.46322	5.84022e-05	0.000239907	down
Manes.05G207400.v7.0	13.4867	3.38667	-2.06938	0.000138308	0.000532782	down
Manes.05G208500.v7.0	2.26	20.3733	3.11682	0.000375434	0.00133456	up
Manes.06G001800.v7.0	2.76	8.33333	1.5212	8.58969e-08	5.42183e-07	up
Manes.06G002100.v7.0	1.66333	0.526667	-1.73321	3.928e-06	1.94329e-05	down
Manes.06G002400.v7.0	2.00333	0.143333	-3.88203	1.73732e-08	1.20585e-07	down
Manes.06G003400.v7.0	0	16.3067	7.78104	2.58999e-10	2.27989e-09	up
Manes.06G003500.v7.0	245.747	111.883	-1.21667	4.67575e-32	1.73796e-30	down
Manes.06G005300.v7.0	1.08333	8.27333	2.80454	2.96507e-07	1.72798e-06	up
Manes.06G006500.v7.0	1.13667	0.473333	-1.34226	0.0191539	0.0449453	down
Manes.06G006700.v7.0	6.15667	2.39333	-1.44082	0.00119714	0.0038339	down
Manes.06G007100.v7.0	9.70667	25.05	1.29972	1.71218e-16	2.67301e-15	up
Manes.06G013800.v7.0	0.536667	0.226667	-1.33282	0.00600478	0.0162236	down
Manes.06G013900.v7.0	8.51333	3.2	-1.49482	5.16225e-25	1.35866e-23	down
Manes.06G014100.v7.0	57.8067	21.8133	-1.48683	1.46965e-38	6.98783e-37	down
Manes.06G014300.v7.0	4.93	16.12	1.61501	0.00212736	0.00642747	up
Manes.06G014400.v7.0	1.67333	8.05	2.16335	2.30762e-15	3.3404e-14	up
Manes.06G014600.v7.0	0.423333	1.55	1.80063	0.00836804	0.0217646	up
Manes.06G017300.v7.0	5.69	13.9633	1.22045	1.77514e-08	1.22981e-07	up
Manes.06G018400.v7.0	34.6	96.2233	1.39583	5.8425e-35	2.45536e-33	up
Manes.06G018500.v7.0	12.2467	36.3433	1.4785	1.15633e-19	2.23346e-18	up
Manes.06G018700.v7.0	31.8567	117.217	1.79925	1.37116e-85	1.85114e-83	up
Manes.06G022000.v7.0	0.03	3.42667	6.52661	1.36509e-07	8.35339e-07	up
Manes.06G024100.v7.0	1.49667	15.19	3.22981	3.42701e-13	4.11493e-12	up
Manes.06G024200.v7.0	303.147	159.883	-1.00361	2.83526e-70	2.96688e-68	down
Manes.06G025200.v7.0	15.6267	7.91667	-1.06477	3.6441e-05	0.000154971	down
Manes.06G026500.v7.0	0	10.3767	9.64604	6.78521e-16	1.0149e-14	up
Manes.06G027100.v7.0	4.77333	11.2367	1.14616	1.01671e-11	1.04379e-10	up
Manes.06G027400.v7.0	8.68	18.3967	1.00716	7.88653e-10	6.53183e-09	up
Manes.06G027600.v7.0	22.8767	10.6267	-1.18601	1.99431e-17	3.32249e-16	down
Manes.06G028100.v7.0	2.8	6.20667	1.07811	9.40554e-07	5.09714e-06	up
Manes.06G028600.v7.0	8.76667	19.4333	1.07854	0.000121069	0.000471394	up
Manes.06G029000.v7.0	0	1.42667	7.02728	3.11534e-08	2.08833e-07	up
Manes.06G030500.v7.0	14.4167	5.9	-1.37194	2.21086e-06	1.1342e-05	down
Manes.06G031600.v7.0	2.16	7.76667	1.76329	4.01996e-08	2.64572e-07	up
Manes.06G032400.v7.0	29.08	0.93	-5.04038	1.08946e-113	2.51212e-111	down
Manes.06G033400.v7.0	13.7133	0.543333	-4.73706	2.16417e-25	5.80139e-24	down
Manes.06G033500.v7.0	0.81	2.78667	1.71726	0.00417548	0.0117643	up
Manes.06G034700.v7.0	13.9133	0	-8.69548	6.62506e-12	6.94659e-11	down
Manes.06G034800.v7.0	4.14333	10.43	1.24623	2.38642e-06	1.21684e-05	up
Manes.06G034900.v7.0	26.71	7.80667	-1.85174	1.82336e-41	9.55924e-40	down
Manes.06G035800.v7.0	17.0833	6.16667	-1.55606	0.00339304	0.00974957	down
Manes.06G040100.v7.0	0	1.74333	7.50846	1.36664e-09	1.09973e-08	up
Manes.06G041900.v7.0	0.0233333	2.28667	6.30198	4.49785e-07	2.55384e-06	up
Manes.06G042100.v7.0	0.0866667	1.16	3.68885	3.19138e-06	1.59667e-05	up
Manes.06G042400.v7.0	0.0266667	1.08333	4.97018	0.000295496	0.00107265	up
Manes.06G042900.v7.0	0	2.53667	7.16342	1.21381e-08	8.60597e-08	up
Manes.06G043700.v7.0	18.6433	44.38	1.17748	1.0292e-07	6.4109e-07	up
Manes.06G043800.v7.0	5.76667	0.833333	-2.87547	2.0197e-21	4.35279e-20	down
Manes.06G044100.v7.0	0.903333	0.133333	-2.8349	0.000426028	0.00149443	down
Manes.06G044600.v7.0	0.273333	2.06333	2.82161	1.22047e-06	6.51784e-06	up
Manes.06G045000.v7.0	4.00333	8.53333	1.01917	3.40235e-05	0.000145426	up
Manes.06G045400.v7.0	8.01667	2.52667	-1.74611	2.39004e-19	4.53569e-18	down
Manes.06G045500.v7.0	38.51	6.92667	-2.55251	3.18814e-84	4.1535e-82	down
Manes.06G045600.v7.0	22.49	10.3667	-1.20089	3.04024e-16	4.64885e-15	down
Manes.06G046900.v7.0	2.85667	34.3933	3.50454	5.41229e-29	1.76499e-27	up
Manes.06G047100.v7.0	0.74	0.206667	-1.92696	0.000429616	0.00150596	down
Manes.06G048600.v7.0	3.81667	0.943333	-2.09222	1.24235e-06	6.62386e-06	down
Manes.06G050100.v7.0	13.9333	6.61	-1.15658	0.000426766	0.00149661	down
Manes.06G050300.v7.0	60.7167	10.63	-2.59543	2.57576e-41	1.3396e-39	down
Manes.06G050400.v7.0	3.6	0.563333	-2.76972	7.6853e-18	1.31916e-16	down
Manes.06G051000.v7.0	1.88667	8.99333	2.22861	0.000647652	0.00219586	up
Manes.06G052700.v7.0	0.163333	1.82667	3.37667	2.81601e-06	1.41922e-05	up
Manes.06G053300.v7.0	10.03	34.85	1.71315	4.40088e-27	1.2957e-25	up
Manes.06G053400.v7.0	2.20667	80.72	5.10133	7.12467e-115	1.67243e-112	up
Manes.06G054300.v7.0	0.583333	2.6	2.0894	0.000171622	0.000648291	up
Manes.06G056400.v7.0	197.47	503.007	1.26703	1.1634e-63	1.07878e-61	up
Manes.06G056500.v7.0	1.89667	22.2233	3.49707	3.24902e-39	1.58459e-37	up
Manes.06G056600.v7.0	0.25	3.06667	3.61693	8.36584e-06	3.94392e-05	up
Manes.06G056700.v7.0	7.08	0.2	-5.2442	1.50203e-25	4.05985e-24	down
Manes.06G057400.v7.0	20.7833	55.7933	1.34963	6.8825e-28	2.11974e-26	up
Manes.06G060000.v7.0	1.99	5.19667	1.31215	7.67181e-05	0.000309007	up
Manes.06G060300.v7.0	5.89667	1.48667	-2.06033	7.71895e-13	8.97079e-12	down
Manes.06G060800.v7.0	7.08333	47.0867	2.65008	4.45984e-224	3.74857e-221	up
Manes.06G062400.v7.0	1.03667	3.37333	1.63917	0.000933986	0.00305958	up
Manes.06G063300.v7.0	2.27	0.846667	-1.51115	0.00147295	0.0046229	down
Manes.06G065100.v7.0	1.96333	4.90333	1.22347	0.00771115	0.0202583	up
Manes.06G068700.v7.0	0.566667	2.54667	2.10988	2.84908e-05	0.000123192	up
Manes.06G068800.v7.0	5.54333	15.6333	1.41924	1.68142e-09	1.33775e-08	up
Manes.06G070000.v7.0	0.22	1.74667	2.84739	0.000220184	0.000816439	up
Manes.06G074600.v7.0	5.69333	1.61	-1.90273	1.74847e-20	3.55368e-19	down
Manes.06G079200.v7.0	30.5533	16.1533	-1.01509	0.00939987	0.0241399	down
Manes.06G080300.v7.0	3.62	18.32	2.27323	3.38605e-28	1.05915e-26	up
Manes.06G084100.v7.0	26.6367	11.5867	-1.28236	2.10773e-19	4.02043e-18	down
Manes.06G085500.v7.0	6.81333	104.737	3.8576	7.53475e-219	5.94926e-216	up
Manes.06G085600.v7.0	142.893	55.13	-1.45479	8.09489e-133	2.51096e-130	down
Manes.06G087100.v7.0	10.1833	24.9533	1.22043	2.8734e-20	5.76805e-19	up
Manes.06G088100.v7.0	4.46667	1.93333	-1.28707	4.95324e-11	4.73447e-10	down
Manes.06G089400.v7.0	5.66	12.59	1.07674	1.68486e-15	2.46633e-14	up
Manes.06G090500.v7.0	3.69333	1.69	-1.20844	4.23703e-05	0.00017795	down
Manes.06G091900.v7.0	4.94667	1.74667	-1.57746	6.1005e-09	4.49151e-08	down
Manes.06G094300.v7.0	1.81333	4.54	1.22644	0.00533863	0.0146209	up
Manes.06G099700.v7.0	2.48	8.58333	1.72605	2.78101e-07	1.62763e-06	up
Manes.06G101100.v7.0	2.51333	1.09	-1.29499	0.0128453	0.0317852	down
Manes.06G101700.v7.0	2.82333	6.83667	1.18161	9.12216e-06	4.27034e-05	up
Manes.06G102300.v7.0	0.45	2.16	2.15082	0.0030251	0.00882269	up
Manes.06G102400.v7.0	1.80333	6.52	1.77879	8.76654e-10	7.21709e-09	up
Manes.06G103200.v7.0	1.67667	0.69	-1.37087	0.0167461	0.0400897	down
Manes.06G103300.v7.0	97.48	24.6767	-2.06261	1.836e-192	1.1668e-189	down
Manes.06G103900.v7.0	0.176667	1.00333	2.35808	0.0018004	0.00553069	up
Manes.06G104000.v7.0	7.61667	3.27	-1.30104	1.88971e-06	9.81573e-06	down
Manes.06G105100.v7.0	3.90667	9.53333	1.20396	2.58599e-05	0.000112601	up
Manes.06G107800.v7.0	2.46667	0.816667	-1.67472	1.92925e-07	1.15586e-06	down
Manes.06G111700.v7.0	1.19333	2.97	1.23261	0.00349526	0.0100157	up
Manes.06G113000.v7.0	2.34333	0.793333	-1.62841	0.00208866	0.00632153	down
Manes.06G114600.v7.0	35.0633	13.9567	-1.40682	2.48929e-27	7.43819e-26	down
Manes.06G115500.v7.0	17.84	1.58667	-3.56944	2.82587e-31	1.02123e-29	down
Manes.06G117500.v7.0	0.566667	2.77	2.19599	5.76808e-07	3.22448e-06	up
Manes.06G118900.v7.0	21.9767	10.9167	-1.09214	3.78448e-23	9.03006e-22	down
Manes.06G119500.v7.0	2.63667	7.7	1.4557	6.57237e-07	3.63433e-06	up
Manes.06G120000.v7.0	1.09333	2.44	1.08251	0.00966886	0.0247356	up
Manes.06G120400.v7.0	2.59333	0	-7.61951	1.46813e-08	1.0297e-07	down
Manes.06G120500.v7.0	9.01	3.85667	-1.30924	1.24514e-10	1.13796e-09	down
Manes.06G121400.v7.0	19.5967	6.91333	-1.58747	8.01655e-22	1.76866e-20	down
Manes.06G122200.v7.0	1.02667	3.04	1.49257	6.69336e-05	0.000272248	up
Manes.06G122300.v7.0	15.3367	40.49	1.32128	1.13339e-34	4.70999e-33	up
Manes.06G123900.v7.0	1.56667	4.26	1.35927	0.00744176	0.0196357	up
Manes.06G125100.v7.0	5.71	2.5	-1.26789	1.09205e-07	6.77164e-07	down
Manes.06G127000.v7.0	0.326667	1.69667	2.28567	0.000650858	0.00220586	up
Manes.06G127500.v7.0	53.21	25.3633	-1.15149	3.45808e-15	4.93178e-14	down
Manes.06G127700.v7.0	29.3667	88.2333	1.50467	4.5596e-76	5.35157e-74	up
Manes.06G127900.v7.0	3.65	1.26	-1.60713	0.00480509	0.0133122	down
Manes.06G128800.v7.0	0.736667	0.19	-2.03183	0.000108919	0.000428055	down
Manes.06G134400.v7.0	1.50667	7.83333	2.32066	4.89425e-08	3.18096e-07	up
Manes.06G134700.v7.0	1029.94	423.583	-1.36197	8.33763e-163	3.39446e-160	down
Manes.06G138000.v7.0	1.57	3.48	1.06056	0.00110563	0.00356537	up
Manes.06G139800.v7.0	0.533333	0.12	-2.24553	0.000702395	0.00236333	down
Manes.06G144600.v7.0	1.04667	0.376667	-1.55798	0.0181571	0.0429897	down
Manes.06G144700.v7.0	3.43333	1.15333	-1.65228	3.48546e-07	2.01326e-06	down
Manes.06G147100.v7.0	0.106667	0.4	1.78503	0.0208891	0.0484369	up
Manes.06G147500.v7.0	26.39	56.6767	1.02271	6.6363e-12	6.95557e-11	up
Manes.06G149700.v7.0	4.49	17.0733	1.85382	1.2943e-21	2.8221e-20	up
Manes.06G150100.v7.0	210.813	84.6333	-1.39808	4.03297e-90	5.90354e-88	down
Manes.06G151000.v7.0	20.9033	10.7467	-1.04006	3.52282e-14	4.56897e-13	down
Manes.06G153400.v7.0	3.23	7.09333	1.0456	0.00024197	0.000890505	up
Manes.06G154000.v7.0	2.24	1.03	-1.19688	0.00263647	0.00780014	down
Manes.06G155500.v7.0	1.97	19.7033	3.2375	2.74074e-26	7.7707e-25	up
Manes.06G156000.v7.0	38.57	18.5833	-1.13513	6.96622e-22	1.54478e-20	down
Manes.06G157500.v7.0	0.73	2.78	1.84399	0.0106222	0.0268921	up
Manes.06G157800.v7.0	0.46	2.04333	2.07491	0.00489425	0.0135204	up
Manes.06G158800.v7.0	61.69	30.9567	-1.07514	9.48318e-20	1.84123e-18	down
Manes.06G159000.v7.0	8.66333	4.37	-1.06756	1.30601e-07	8.00312e-07	down
Manes.06G159500.v7.0	0.873333	2.24	1.26641	0.00519333	0.014271	up
Manes.06G160100.v7.0	10.06	0.77	-3.78001	3.75118e-28	1.16915e-26	down
Manes.06G160300.v7.0	5.01667	0.55	-3.27279	2.04099e-21	4.39505e-20	down
Manes.06G160400.v7.0	5.56333	19.5367	1.73217	1.51369e-14	2.03033e-13	up
Manes.06G160500.v7.0	5.47333	0.603333	-3.26571	3.92555e-15	5.58015e-14	down
Manes.06G160700.v7.0	0.11	0.896667	2.97054	0.0020297	0.0061574	up
Manes.06G160800.v7.0	32.4467	5.52	-2.63742	1.15505e-60	1.00994e-58	down
Manes.06G160900.v7.0	2.23333	0.73	-1.69826	0.000128548	0.000497984	down
Manes.06G165300.v7.0	9.65333	0.45	-4.46914	4.14571e-08	2.72573e-07	down
Manes.06G166200.v7.0	0.753333	3.08333	1.97536	8.20593e-07	4.48811e-06	up
Manes.06G167400.v7.0	2.78	0.48	-2.61534	9.30585e-11	8.64741e-10	down
Manes.06G167500.v7.0	11.5867	5.84	-1.06721	5.93462e-09	4.3768e-08	down
Manes.06G169900.v7.0	1.59	0.56	-1.57603	0.0124557	0.0309181	down
Manes.06G170700.v7.0	4.42333	1.05	-2.14218	0.000124922	0.000485018	down
Manes.06G170800.v7.0	72.53	153.217	1.00021	0.0151447	0.0366704	up
Manes.06G171000.v7.0	6.44	2.21667	-1.60839	0.000130898	0.000506637	down
Manes.06G171200.v7.0	30.6633	13.7033	-1.2416	5.58043e-14	7.0825e-13	down
Manes.06G171600.v7.0	4.45667	10.52	1.15641	1.47767e-11	1.48944e-10	up
Manes.06G173100.v7.0	2.11333	0	-7.66696	1.24001e-08	8.77502e-08	down
Manes.06G173400.v7.0	0.843333	3.80333	2.12108	0.00549781	0.0149954	up
Manes.06G174300.v7.0	9.02	1.99333	-2.26599	3.65957e-27	1.08357e-25	down
Manes.06G174400.v7.0	1.57333	0.57	-1.54549	0.000654921	0.00221791	down
Manes.06G175200.v7.0	1.58333	4.89333	1.54867	0.000162824	0.000617548	up
Manes.06G177600.v7.0	38.25	15.1467	-1.41861	3.67901e-21	7.78718e-20	down
Manes.07G001100.v7.0	2.78	6.34667	1.09994	7.79053e-05	0.000313401	up
Manes.07G002300.v7.0	0	14.7333	6.52121	5.18297e-07	2.90862e-06	up
Manes.07G002600.v7.0	6.16333	15.3967	1.24153	2.46133e-11	2.43018e-10	up
Manes.07G004200.v7.0	1.24	2.67667	1.05874	0.0134655	0.0331091	up
Manes.07G005100.v7.0	19.8933	42.8	1.02576	7.16949e-08	4.56856e-07	up
Manes.07G005700.v7.0	7.14333	3.72333	-1.01745	3.69251e-07	2.12342e-06	down
Manes.07G006000.v7.0	32.5067	3.96333	-3.11462	4.96953e-102	8.93007e-100	down
Manes.07G009600.v7.0	4.94	2.25	-1.22464	0.000572569	0.00196249	down
Manes.07G009900.v7.0	1.18667	3.45667	1.43811	0.00101038	0.00328424	up
Manes.07G010500.v7.0	0.583333	1.66667	1.41548	1.87271e-05	8.34963e-05	up
Manes.07G011400.v7.0	4.66333	1.41667	-1.80047	8.65796e-18	1.48026e-16	down
Manes.07G011500.v7.0	51.9933	21.2533	-1.371	1.1162e-38	5.33647e-37	down
Manes.07G015100.v7.0	138.307	70.8933	-1.04355	1.37686e-45	8.40177e-44	down
Manes.07G015300.v7.0	0.473333	1.83333	1.90442	0.00014985	0.000572595	up
Manes.07G018100.v7.0	59.8633	28.7267	-1.14054	4.45273e-28	1.38284e-26	down
Manes.07G018600.v7.0	2.46333	8.51667	1.71836	1.87629e-10	1.68524e-09	up
Manes.07G020000.v7.0	12.16	4.7	-1.44909	5.35245e-09	3.98012e-08	down
Manes.07G024300.v7.0	0.393333	4.77667	3.54578	7.94391e-10	6.57726e-09	up
Manes.07G027000.v7.0	34.3067	11.0833	-1.7167	4.71493e-08	3.06977e-07	down
Manes.07G027100.v7.0	10.0433	4.43	-1.25989	1.63179e-11	1.63782e-10	down
Manes.07G027700.v7.0	4.27	0.936667	-2.27074	1.95633e-08	1.34817e-07	down
Manes.07G027900.v7.0	34.3767	8.86	-2.04691	2.02653e-11	2.01924e-10	down
Manes.07G028800.v7.0	0.63	1.77333	1.42658	0.00599347	0.0161981	up
Manes.07G029200.v7.0	16.86	43.81	1.294	4.27155e-15	6.05217e-14	up
Manes.07G029900.v7.0	2.44	7.28667	1.51173	0.0064004	0.0171962	up
Manes.07G030500.v7.0	1.50667	0.393333	-2.03659	2.93744e-05	0.000126802	down
Manes.07G031200.v7.0	74.7633	26.98	-1.55195	7.77284e-107	1.58226e-104	down
Manes.07G031900.v7.0	2.96333	11.1833	1.81942	1.2474e-10	1.13963e-09	up
Manes.07G035600.v7.0	15.1	5.51333	-1.52554	2.85764e-06	1.43937e-05	down
Manes.07G037900.v7.0	2.16	0.903333	-1.33011	0.000916802	0.00300935	down
Manes.07G038300.v7.0	3.98	1.90333	-1.14137	2.26805e-06	1.16088e-05	down
Manes.07G038600.v7.0	20.05	84.2433	1.99469	4.31004e-77	5.12797e-75	up
Manes.07G041500.v7.0	44.75	184.337	1.96441	2.45798e-67	2.44447e-65	up
Manes.07G041600.v7.0	0.133333	4.39	4.97138	5.47092e-10	4.6388e-09	up
Manes.07G041700.v7.0	35.9133	17.9267	-1.08426	3.04977e-13	3.67722e-12	down
Manes.07G042600.v7.0	13.7733	34.47	1.23514	0.003474	0.00996022	up
Manes.07G042800.v7.0	0.17	4.77667	4.83749	0.000464248	0.00161588	up
Manes.07G043100.v7.0	13.0867	3.89	-1.83587	2.63635e-23	6.34282e-22	down
Manes.07G043600.v7.0	0.24	3.72333	3.97276	8.36472e-13	9.69103e-12	up
Manes.07G044100.v7.0	6.90333	3.21667	-1.1773	1.02076e-10	9.43825e-10	down
Manes.07G044500.v7.0	12.69	2.66	-2.33047	3.86652e-06	1.91532e-05	down
Manes.07G044700.v7.0	2.87333	1.45	-1.06728	0.00122425	0.00391208	down
Manes.07G044900.v7.0	5.34333	0	-10.4868	2.75349e-18	4.85748e-17	down
Manes.07G045100.v7.0	5.67667	1.01333	-2.56195	1.56169e-05	7.04247e-05	down
Manes.07G045200.v7.0	35.32	0	-9.20147	1.05404e-13	1.31533e-12	down
Manes.07G046100.v7.0	0.493333	1.97333	1.95438	0.00290997	0.00852414	up
Manes.07G047600.v7.0	19.07	100.99	2.3192	1.08281e-34	4.50697e-33	up
Manes.07G049200.v7.0	0.0733333	0.576667	2.96822	0.000703549	0.00236629	up
Manes.07G050200.v7.0	2.81667	0.76	-1.9578	0.00621356	0.0167443	down
Manes.07G050300.v7.0	0	40.0633	10.0557	2.85782e-17	4.71885e-16	up
Manes.07G051300.v7.0	5.76667	2.42	-1.32811	0.00110552	0.00356537	down
Manes.07G051400.v7.0	7.77	3.40333	-1.27543	1.36629e-10	1.24368e-09	down
Manes.07G051800.v7.0	3.44	43.1667	3.58788	3.31494e-76	3.90833e-74	up
Manes.07G053600.v7.0	0.163333	3.96	4.56583	3.61114e-08	2.39603e-07	up
Manes.07G054200.v7.0	2.66667	0.0833333	-5.02196	7.24598e-06	3.44906e-05	down
Manes.07G054700.v7.0	1.39333	3.95333	1.43335	3.33358e-06	1.66302e-05	up
Manes.07G056300.v7.0	0.796667	2.01667	1.27185	0.00182056	0.00558537	up
Manes.07G057000.v7.0	0.04	0.716667	4.01242	0.00100736	0.00327646	up
Manes.07G060800.v7.0	2.96	6.50667	1.07208	0.00092423	0.00302991	up
Manes.07G061700.v7.0	163.303	50.25	-1.77905	1.16219e-92	1.77088e-90	down
Manes.07G062400.v7.0	0.426667	0.913333	1.03261	0.00305042	0.00889059	up
Manes.07G062700.v7.0	4.8	16.3133	1.69172	1.39586e-14	1.87865e-13	up
Manes.07G062800.v7.0	4.88667	14.9567	1.53713	8.86487e-08	5.57391e-07	up
Manes.07G063400.v7.0	0.613333	5.74667	3.11186	2.61072e-10	2.29736e-09	up
Manes.07G064200.v7.0	0.24	14.64	5.89917	5.37582e-18	9.28862e-17	up
Manes.07G064400.v7.0	3.67	1.62333	-1.2517	0.0182097	0.0430828	down
Manes.07G066000.v7.0	6.29333	2.26667	-1.54621	2.39032e-08	1.62744e-07	down
Manes.07G066200.v7.0	0.59	1.74	1.50072	0.00320955	0.00929923	up
Manes.07G067100.v7.0	0.153333	1.26333	2.94104	2.30676e-05	0.000101374	up
Manes.07G067200.v7.0	1.65667	0.41	-2.09581	4.05071e-05	0.000170758	down
Manes.07G070300.v7.0	1.54333	0.0833333	-4.31615	2.81303e-06	1.41827e-05	down
Manes.07G070400.v7.0	58.8667	141.347	1.18203	2.49919e-41	1.30238e-39	up
Manes.07G070800.v7.0	0.27	12.3333	5.44703	2.62874e-25	7.02507e-24	up
Manes.07G071700.v7.0	29.99	7.78667	-2.02598	5.42023e-33	2.08611e-31	down
Manes.07G071900.v7.0	0.176667	1.27	2.71245	0.000238254	0.00087844	up
Manes.07G072600.v7.0	5.72	0	-9.10407	2.09583e-13	2.5566e-12	down
Manes.07G072700.v7.0	0.303333	6.65333	4.41969	1.36795e-12	1.54769e-11	up
Manes.07G075100.v7.0	3.55667	16.32	2.11252	3.89263e-23	9.26269e-22	up
Manes.07G075200.v7.0	0	2.90667	5.74925	3.17322e-05	0.000136461	up
Manes.07G076200.v7.0	0.343333	1.91667	2.40353	0.000179331	0.000674847	up
Manes.07G076900.v7.0	13.4333	0.06	-7.64922	1.60837e-09	1.28197e-08	down
Manes.07G077000.v7.0	7.71	3.98667	-1.03308	2.25218e-10	2.00351e-09	down
Manes.07G078400.v7.0	0.0966667	1.81	4.14699	0.000564744	0.00193771	up
Manes.07G081600.v7.0	22.4	48.7233	1.03914	3.25291e-15	4.65446e-14	up
Manes.07G081800.v7.0	5.19	16.6133	1.62491	1.77001e-07	1.06438e-06	up
Manes.07G082000.v7.0	0.323333	1.28	1.8573	0.0209746	0.0485963	up
Manes.07G082200.v7.0	2.77333	0	-8.35527	6.9052e-11	6.50948e-10	down
Manes.07G083500.v7.0	0	34.4533	10.1971	1.02423e-17	1.74199e-16	up
Manes.07G083900.v7.0	6.44	0.0366667	-7.53241	4.78656e-28	1.48298e-26	down
Manes.07G085800.v7.0	3.92667	0.933333	-2.15064	4.29109e-05	0.00017993	down
Manes.07G085900.v7.0	0.536667	1.24	1.11518	0.0176007	0.0418358	up
Manes.07G086200.v7.0	17.8367	6.84667	-1.46088	8.21645e-42	4.34255e-40	down
Manes.07G086900.v7.0	14.9033	6.79	-1.21203	3.55132e-09	2.70565e-08	down
Manes.07G088300.v7.0	3.68667	11.3367	1.5617	4.59115e-07	2.60059e-06	up
Manes.07G088400.v7.0	1.78667	6.34333	1.77151	6.96244e-07	3.837e-06	up
Manes.07G088600.v7.0	3.35	9.00333	1.35754	1.06556e-07	6.61842e-07	up
Manes.07G088800.v7.0	1.72667	5.28	1.54759	2.49225e-08	1.69154e-07	up
Manes.07G090600.v7.0	0.94	0.12	-3.00949	0.000193512	0.000723928	down
Manes.07G090700.v7.0	10.38	27.2033	1.2931	3.97541e-05	0.000167828	up
Manes.07G090800.v7.0	0.57	8.83333	3.87061	9.69823e-20	1.88019e-18	up
Manes.07G090900.v7.0	6.17	2.73333	-1.26916	0.00958208	0.0245449	down
Manes.07G091400.v7.0	2.37667	14.3733	2.4702	1.55685e-16	2.43781e-15	up
Manes.07G092600.v7.0	0.79	7.77333	3.21548	1.4682e-14	1.97091e-13	up
Manes.07G093600.v7.0	6.78667	22.4867	1.64607	5.33248e-12	5.63435e-11	up
Manes.07G095800.v7.0	2.95	0.126667	-4.59878	2.75467e-10	2.41669e-09	down
Manes.07G096400.v7.0	7.81	25.27	1.59014	1.70548e-05	7.63931e-05	up
Manes.07G097300.v7.0	1.02667	3.34333	1.64256	0.00151939	0.00475718	up
Manes.07G097400.v7.0	5.27	25.52	2.19306	1.46548e-19	2.80975e-18	up
Manes.07G097700.v7.0	0.726667	7.31667	3.2305	4.78912e-06	2.34163e-05	up
Manes.07G098700.v7.0	3.28333	23.7567	2.77037	3.78205e-45	2.2654e-43	up
Manes.07G098800.v7.0	8.15	20.6867	1.26071	3.24832e-17	5.34669e-16	up
Manes.07G098900.v7.0	4.06333	11.55	1.42537	5.92064e-19	1.09024e-17	up
Manes.07G099100.v7.0	7.27333	2.25333	-1.77203	2.99229e-10	2.61371e-09	down
Manes.07G100100.v7.0	0.623333	1.99	1.59147	0.000192171	0.000719426	up
Manes.07G100900.v7.0	0.313333	2.60667	2.96676	1.01473e-16	1.61415e-15	up
Manes.07G107100.v7.0	0.0333333	5.05	7.26733	2.2137e-09	1.73474e-08	up
Manes.07G107200.v7.0	18.9167	95.4033	2.24834	4.98906e-113	1.13892e-110	up
Manes.07G109600.v7.0	2.49667	9.23333	1.79956	1.31864e-17	2.21954e-16	up
Manes.07G109900.v7.0	12.1167	25.9267	1.0196	5.35502e-19	9.88875e-18	up
Manes.07G115000.v7.0	1.43667	0.316667	-2.24933	0.000599125	0.00204785	down
Manes.07G116500.v7.0	3.46333	25.8467	2.81834	3.26561e-70	3.40355e-68	up
Manes.07G118800.v7.0	69.24	25.3433	-1.53156	1.07468e-27	3.26362e-26	down
Manes.07G119900.v7.0	1.43	0.323333	-2.20785	7.93859e-05	0.000318964	down
Manes.07G120500.v7.0	9.59333	3.71	-1.43925	0.000241197	0.000888036	down
Manes.07G120900.v7.0	43.3033	18.0367	-1.34645	1.66111e-34	6.87014e-33	down
Manes.07G121300.v7.0	1.61	0.813333	-1.07591	0.000601934	0.00205636	down
Manes.07G121700.v7.0	2.28333	4.78667	1.00362	0.0145281	0.0353615	up
Manes.07G123200.v7.0	1402.74	583.087	-1.34722	1.38664e-66	1.35828e-64	down
Manes.07G126900.v7.0	197.203	95.94	-1.11924	3.89731e-72	4.3583e-70	down
Manes.07G127000.v7.0	83.9567	178.267	1.00595	1.02935e-45	6.32565e-44	up
Manes.07G133300.v7.0	9.27333	1.49667	-2.70823	8.44158e-26	2.31774e-24	down
Manes.07G134600.v7.0	221.19	84.77	-1.46494	1.20009e-118	2.92238e-116	down
Manes.07G136300.v7.0	56.1033	26.88	-1.14059	3.27297e-19	6.1397e-18	down
Manes.07G138700.v7.0	3.34667	1.5	-1.24322	4.08804e-05	0.000172192	down
Manes.07G138800.v7.0	2.29333	0.676667	-1.82763	4.20003e-05	0.000176538	down
Manes.07G140900.v7.0	11.4267	96.9667	3.02138	1.18372e-102	2.15685e-100	up
Manes.08G001500.v7.0	19.44	123.437	2.58247	9.70332e-165	4.14475e-162	up
Manes.08G003200.v7.0	3.49	8.67	1.23868	6.50616e-11	6.15557e-10	up
Manes.08G003800.v7.0	4.68333	13.3733	1.43291	3.16526e-12	3.43499e-11	up
Manes.08G004800.v7.0	0.2	7.47	5.15604	1.40663e-22	3.2521e-21	up
Manes.08G005100.v7.0	4.36	2.03667	-1.17279	0.00584977	0.0158442	down
Manes.08G005700.v7.0	1.28667	0.55	-1.31326	0.00628782	0.0169251	down
Manes.08G008400.v7.0	20.17	65.1767	1.61088	1.12321e-53	8.24403e-52	up
Manes.08G009600.v7.0	9.36333	2.63333	-1.90694	9.6822e-15	1.3243e-13	down
Manes.08G015200.v7.0	30.6567	15.7733	-1.03638	3.35162e-08	2.23293e-07	down
Manes.08G015600.v7.0	1.13667	6.61	2.43528	2.55215e-12	2.79877e-11	up
Manes.08G015800.v7.0	89.21	40.84	-1.20819	1.52166e-29	5.06364e-28	down
Manes.08G016900.v7.0	1.75333	8.24667	2.1469	1.13639e-15	1.67856e-14	up
Manes.08G018000.v7.0	1.20667	7.68	2.55508	1.33308e-11	1.35471e-10	up
Manes.08G018100.v7.0	0.353333	1.04667	1.52739	0.0187586	0.044173	up
Manes.08G019800.v7.0	158.55	54.0233	-1.63481	2.26043e-41	1.18269e-39	down
Manes.08G019900.v7.0	20.08	8.01333	-1.40408	3.18603e-06	1.5943e-05	down
Manes.08G020000.v7.0	28.13	10.1233	-1.55461	1.36576e-10	1.24368e-09	down
Manes.08G020600.v7.0	12.88	27.56	1.0178	1.97393e-23	4.7889e-22	up
Manes.08G021100.v7.0	2.97	8.88667	1.51409	0.000276835	0.0010094	up
Manes.08G023200.v7.0	5.45333	17.3	1.57388	0.000240753	0.000886903	up
Manes.08G023700.v7.0	0.58	1.84333	1.5688	0.0016633	0.00515082	up
Manes.08G026300.v7.0	112.263	52.49	-1.17735	3.31885e-59	2.79857e-57	down
Manes.08G031200.v7.0	0.303333	3.58	3.52914	7.86038e-05	0.000316065	up
Manes.08G034400.v7.0	0.93	2.76667	1.48745	0.000923718	0.00302861	up
Manes.08G035500.v7.0	1.61667	5.35667	1.65993	0.00255129	0.00757151	up
Manes.08G036900.v7.0	122.473	60.3867	-1.10188	1.19059e-05	5.48189e-05	down
Manes.08G037300.v7.0	8.25	28.99	1.72664	1.95093e-35	8.36076e-34	up
Manes.08G037500.v7.0	2.70333	1.42667	-1.01226	0.000615347	0.00209808	down
Manes.08G039300.v7.0	10.56	23.2267	1.04681	5.67941e-05	0.000233854	up
Manes.08G040400.v7.0	0.996667	0.0933333	-3.49653	8.92025e-07	4.8513e-06	down
Manes.08G041500.v7.0	1.07333	4.36	1.92277	0.000149798	0.00057256	up
Manes.08G042900.v7.0	5.44	2.05333	-1.4986	0.000155516	0.000591963	down
Manes.08G043600.v7.0	0	2.82333	7.17334	1.2306e-08	8.71316e-08	up
Manes.08G043700.v7.0	3.58667	8.14333	1.10293	0.000138831	0.000534642	up
Manes.08G050000.v7.0	1.1	0.44	-1.38293	0.00174186	0.00536983	down
Manes.08G051800.v7.0	4.71667	1.06333	-2.21909	3.34628e-08	2.23051e-07	down
Manes.08G051900.v7.0	12.2567	1.35333	-3.2689	4.17416e-05	0.000175536	down
Manes.08G052200.v7.0	3.03333	11.3567	1.82023	5.85368e-14	7.42568e-13	up
Manes.08G052400.v7.0	38.0667	9.24333	-2.12326	6.88899e-93	1.05588e-90	down
Manes.08G052500.v7.0	2.26	0.803333	-1.57457	8.07239e-05	0.00032394	down
Manes.08G052600.v7.0	2.05	12.15	2.48757	9.68302e-45	5.74717e-43	up
Manes.08G054100.v7.0	0.933333	0.27	-1.87141	0.0128676	0.0318311	down
Manes.08G055100.v7.0	1.84667	8.66667	2.14451	1.66152e-10	1.49957e-09	up
Manes.08G056500.v7.0	0.87	2.99	1.73039	0.00014358	0.000551463	up
Manes.08G056600.v7.0	8.24333	21.3967	1.28519	3.34446e-06	1.66813e-05	up
Manes.08G057100.v7.0	1.86667	4.05333	1.01766	0.0128165	0.031726	up
Manes.08G060100.v7.0	17.3767	7.50667	-1.29361	0.000154519	0.000588533	down
Manes.08G061200.v7.0	0.41	2.65	2.58852	6.18016e-06	2.97543e-05	up
Manes.08G063100.v7.0	3.86667	0.236667	-4.1162	3.4072e-16	5.19777e-15	down
Manes.08G063900.v7.0	5.92333	0.726667	-3.11285	1.66604e-16	2.60549e-15	down
Manes.08G064400.v7.0	11.3567	0.1	-6.78873	1.39796e-09	1.1232e-08	down
Manes.08G065000.v7.0	14.2367	59.7033	1.99542	1.75057e-45	1.06324e-43	up
Manes.08G067700.v7.0	3	17.0533	2.40892	4.89245e-16	7.38573e-15	up
Manes.08G067800.v7.0	17.92	54.2333	1.51813	8.39697e-39	4.0442e-37	up
Manes.08G067900.v7.0	4.93	10.62	1.0136	0.00233462	0.00699849	up
Manes.08G068400.v7.0	26.7367	57.6133	1.03	1.58043e-14	2.11503e-13	up
Manes.08G070700.v7.0	7.26667	1.68667	-2.1878	1.24381e-08	8.79714e-08	down
Manes.08G072300.v7.0	11.8333	6.07	-1.04849	0.0139392	0.0340968	down
Manes.08G075000.v7.0	1.09667	0.44	-1.39092	0.00549575	0.0149944	down
Manes.08G076100.v7.0	16.1467	3.70333	-2.20427	9.41926e-05	0.000373844	down
Manes.08G079100.v7.0	844.27	204.437	-2.12737	8.73784e-147	3.03564e-144	down
Manes.08G080000.v7.0	0.64	2.58667	1.90854	5.19087e-05	0.000215132	up
Manes.08G081200.v7.0	12.61	5.06	-1.39721	2.58522e-15	3.72775e-14	down
Manes.08G081300.v7.0	38.6967	13.45	-1.60449	5.77769e-34	2.34857e-32	down
Manes.08G081800.v7.0	0.223333	1.61	2.85162	0.00336158	0.00967089	up
Manes.08G082800.v7.0	24.3233	8.55333	-1.58844	5.60843e-09	4.15623e-08	down
Manes.08G085100.v7.0	2.55667	6.59333	1.27872	0.00129191	0.00410913	up
Manes.08G085300.v7.0	6.69667	27.0467	1.93523	9.74716e-33	3.69683e-31	up
Manes.08G086300.v7.0	6.99667	2.71	-1.45812	0.00707122	0.0187721	down
Manes.08G087700.v7.0	0.136667	3.28	4.6324	1.03146e-20	2.13131e-19	up
Manes.08G088300.v7.0	12.4567	2.41667	-2.4589	3.62026e-09	2.75575e-08	down
Manes.08G088500.v7.0	1.03	2.35667	1.12997	0.00206272	0.00624737	up
Manes.08G089900.v7.0	4.98667	0.0933333	-5.82055	1.09748e-21	2.40707e-20	down
Manes.08G092000.v7.0	31.27	12.4567	-1.40956	2.01569e-14	2.67963e-13	down
Manes.08G092100.v7.0	54.5067	178.113	1.62658	3.5035e-121	8.94971e-119	up
Manes.08G092300.v7.0	30.6267	6.99667	-2.2093	2.27889e-39	1.12247e-37	down
Manes.08G092900.v7.0	1.65	6.69667	1.92109	2.44881e-10	2.16659e-09	up
Manes.08G094400.v7.0	12.56	3.24333	-2.03063	7.67986e-35	3.21198e-33	down
Manes.08G095100.v7.0	33.49	113.713	1.67718	3.74696e-26	1.05206e-24	up
Manes.08G095500.v7.0	3.23333	0.7	-2.27963	2.73213e-08	1.84283e-07	down
Manes.08G095800.v7.0	195.687	22.0333	-3.23115	0	0	down
Manes.08G095900.v7.0	2.64667	0	-7.75431	1.02801e-08	7.34459e-08	down
Manes.08G097100.v7.0	3.04333	8.4	1.38798	0.000850489	0.00281258	up
Manes.08G098900.v7.0	1.33333	4.29	1.62667	1.30751e-05	5.9811e-05	up
Manes.08G099000.v7.0	2.20333	6.04333	1.38563	6.45354e-06	3.09846e-05	up
Manes.08G099300.v7.0	0.523333	1.13667	1.03647	0.0213184	0.0492876	up
Manes.08G101100.v7.0	2.47667	1.10667	-1.23807	5.69265e-05	0.000234177	down
Manes.08G102300.v7.0	15.2933	3.62667	-2.1574	2.14206e-21	4.60888e-20	down
Manes.08G102900.v7.0	1.80667	20.9433	3.48345	4.77805e-20	9.47465e-19	up
Manes.08G103000.v7.0	54.0133	12.59	-2.18054	1.52447e-81	1.90055e-79	down
Manes.08G105600.v7.0	4.6	10.3333	1.08752	6.63955e-05	0.000270228	up
Manes.08G111100.v7.0	0	3.76667	7.10273	1.80857e-08	1.25197e-07	up
Manes.08G111200.v7.0	0.646667	7.27667	3.4032	3.85258e-12	4.13268e-11	up
Manes.08G111900.v7.0	1.04333	0.233333	-2.2414	1.21734e-05	5.59813e-05	down
Manes.08G117500.v7.0	27.67	12.52	-1.22054	8.09119e-20	1.57802e-18	down
Manes.08G118600.v7.0	0.523333	0.0166667	-4.99402	4.73515e-06	2.31741e-05	down
Manes.08G118800.v7.0	1.09333	0.04	-4.86997	7.02182e-12	7.33897e-11	down
Manes.08G119100.v7.0	5.52	0.613333	-3.26024	5.46196e-23	1.28794e-21	down
Manes.08G119200.v7.0	266.32	53.9733	-2.38335	1.45005e-97	2.42195e-95	down
Manes.08G120800.v7.0	3.30333	1.36333	-1.37187	0.00651383	0.0174614	down
Manes.08G121100.v7.0	5.04333	15.0567	1.47969	9.93101e-10	8.12186e-09	up
Manes.08G125900.v7.0	20.1733	136.88	2.69646	1.48298e-35	6.37631e-34	up
Manes.08G126200.v7.0	6.8	3.55667	-1.02403	0.0148807	0.0361117	down
Manes.08G128900.v7.0	11.0967	5.45	-1.104	4.30138e-09	3.24484e-08	down
Manes.08G129500.v7.0	1.86	0.37	-2.42106	0.000303119	0.00109711	down
Manes.08G132100.v7.0	7.50667	18.5567	1.20991	6.79399e-08	4.3367e-07	up
Manes.08G132600.v7.0	0.916667	2.68	1.49115	0.000218709	0.000812123	up
Manes.08G133200.v7.0	0.97	33.2467	5.01236	3.41029e-07	1.97402e-06	up
Manes.08G133300.v7.0	12.5733	70.68	2.4028	6.04507e-104	1.14138e-101	up
Manes.08G133500.v7.0	21.1633	130.77	2.56004	6.81934e-104	1.27831e-101	up
Manes.08G134000.v7.0	1.90333	0.85	-1.25105	9.05548e-05	0.000360449	down
Manes.08G136200.v7.0	4.56333	13.9433	1.53182	4.17813e-08	2.74164e-07	up
Manes.08G148000.v7.0	0.62	3.82333	2.5859	2.70907e-08	1.82775e-07	up
Manes.08G148200.v7.0	592.59	164.763	-1.92718	1.26482e-191	7.84669e-189	down
Manes.08G149600.v7.0	3.36333	7.5	1.06054	2.1951e-06	1.12679e-05	up
Manes.08G149800.v7.0	9.16333	33.0867	1.7718	4.20678e-22	9.4493e-21	up
Manes.08G152200.v7.0	5.84	14.5167	1.24301	0.000891466	0.00293687	up
Manes.08G153200.v7.0	7.40667	21.9867	1.48488	1.29698e-17	2.18449e-16	up
Manes.08G156500.v7.0	5.18333	2.5	-1.12968	0.000382752	0.00135816	down
Manes.08G157200.v7.0	3.21	7.41	1.12929	3.15233e-05	0.000135652	up
Manes.08G157700.v7.0	22.97	51.0633	1.07359	2.90259e-28	9.13406e-27	up
Manes.08G158600.v7.0	3.33667	11.6367	1.72032	1.27349e-15	1.87576e-14	up
Manes.08G160700.v7.0	0.546667	1.77667	1.62287	0.000363522	0.0012961	up
Manes.08G161300.v7.0	14.37	1.42333	-3.42238	2.24205e-27	6.7283e-26	down
Manes.08G162600.v7.0	2.54	11.51	2.09263	2.3431e-22	5.35072e-21	up
Manes.08G162700.v7.0	3.85	0.116667	-5.12989	1.30064e-11	1.32278e-10	down
Manes.08G163200.v7.0	4.78333	13.6533	1.4441	1.45945e-14	1.96018e-13	up
Manes.08G163300.v7.0	22.1733	3.53333	-2.74333	1.47721e-05	6.69979e-05	down
Manes.08G163700.v7.0	0.873333	0.44	-1.07316	0.00240348	0.00718261	down
Manes.08G166100.v7.0	0.883333	2.18333	1.245	0.00748144	0.0197324	up
Manes.08G171100.v7.0	41.7333	11.4067	-1.94983	5.27735e-36	2.29178e-34	down
Manes.08G171200.v7.0	9.45333	3.88667	-1.36479	4.69108e-09	3.5144e-08	down
Manes.08G171700.v7.0	277.893	119.687	-1.29608	9.69043e-90	1.41058e-87	down
Manes.08G172100.v7.0	13.11	5.81	-1.25252	7.42555e-19	1.35585e-17	down
Manes.08G173200.v7.0	9.7	34.34	1.75332	3.66305e-30	1.25255e-28	up
Manes.08G173400.v7.0	55.23	18.09	-1.69099	2.70021e-61	2.39308e-59	down
Manes.08G173800.v7.0	1.67	3.85667	1.11114	0.0133353	0.0328447	up
Manes.09G000700.v7.0	6.87667	21.3533	1.55782	3.94742e-24	9.90887e-23	up
Manes.09G001900.v7.0	14.7567	32.0467	1.03948	1.1539e-08	8.19235e-08	up
Manes.09G002700.v7.0	5.85	3.06667	-1.00706	6.56359e-05	0.000267346	down
Manes.09G006300.v7.0	4.35	10.8467	1.25372	2.55912e-10	2.255e-09	up
Manes.09G007300.v7.0	13.1567	49.7433	1.84328	1.05934e-48	6.93521e-47	up
Manes.09G008000.v7.0	1.99667	4.61333	1.12945	2.98002e-05	0.000128577	up
Manes.09G010100.v7.0	16.11	7.00667	-1.27764	3.26327e-09	2.50155e-08	down
Manes.09G010200.v7.0	0.853333	2.48333	1.46526	0.0077396	0.0203248	up
Manes.09G010400.v7.0	9.78667	26.1333	1.32766	4.21109e-11	4.05335e-10	up
Manes.09G010800.v7.0	1.73667	0.263333	-2.77428	0.000748844	0.00250796	down
Manes.09G011500.v7.0	1.94667	0.63	-1.70732	3.934e-07	2.25185e-06	down
Manes.09G011600.v7.0	1.69333	0.55	-1.70269	5.01211e-05	0.000208253	down
Manes.09G011700.v7.0	1.93	0.496667	-2.04711	4.72945e-05	0.000197232	down
Manes.09G012300.v7.0	2.71	0.41	-2.78479	8.324e-08	5.26432e-07	down
Manes.09G012500.v7.0	2.13667	0.0133333	-7.35779	1.05527e-08	7.52289e-08	down
Manes.09G012700.v7.0	1.11	0.0533333	-4.48273	3.02573e-08	2.02983e-07	down
Manes.09G012900.v7.0	0.82	0.296667	-1.5332	0.0133759	0.032926	down
Manes.09G013000.v7.0	1.69	0.306667	-2.52171	0.0005495	0.00188914	down
Manes.09G013800.v7.0	0.19	0.713333	1.78178	0.0173913	0.0414101	up
Manes.09G014300.v7.0	0.933333	0.09	-3.53669	2.93078e-05	0.000126557	down
Manes.09G015100.v7.0	2.72333	0.286667	-3.33407	1.71165e-08	1.19025e-07	down
Manes.09G015300.v7.0	4.31667	0.66	-2.78014	0.00011355	0.000444578	down
Manes.09G015400.v7.0	1.37667	0.23	-2.64151	2.24338e-06	1.14907e-05	down
Manes.09G015600.v7.0	1.69	0.236667	-2.93501	1.82818e-08	1.26487e-07	down
Manes.09G015700.v7.0	4.15667	2.00333	-1.13884	0.000183825	0.000690265	down
Manes.09G016300.v7.0	1.49	3.21	1.04274	0.0200644	0.0467833	up
Manes.09G017000.v7.0	0.883333	0.3	-1.65875	0.00700708	0.0186245	down
Manes.09G017200.v7.0	3.90333	0.72	-2.52146	1.30672e-21	2.84681e-20	down
Manes.09G017400.v7.0	6.96667	0.36	-4.39954	1.65367e-13	2.03438e-12	down
Manes.09G017500.v7.0	18.09	1.21	-4.00136	4.15117e-08	2.72863e-07	down
Manes.09G018700.v7.0	1.35333	0.45	-1.68043	0.000371062	0.0013201	down
Manes.09G019600.v7.0	2.82	1.32	-1.17351	0.000632643	0.00215114	down
Manes.09G019800.v7.0	10.4167	33.37	1.59728	0.000136253	0.000525723	up
Manes.09G020200.v7.0	5.93	1.45667	-2.09797	1.37098e-05	6.24735e-05	down
Manes.09G021100.v7.0	2.47333	5.82	1.16585	0.000514846	0.00177821	up
Manes.09G024300.v7.0	832.277	300.19	-1.55124	1.22568e-187	7.09694e-185	down
Manes.09G025200.v7.0	150.86	47.2	-1.75635	5.15454e-81	6.33522e-79	down
Manes.09G025600.v7.0	21.3	8.86	-1.34376	1.26673e-20	2.59889e-19	down
Manes.09G025800.v7.0	3.34667	0.273333	-3.70213	6.23225e-22	1.38793e-20	down
Manes.09G031600.v7.0	2.62667	5.67	1.01496	0.000187638	0.000703164	up
Manes.09G033200.v7.0	11.6333	29.9167	1.27429	2.6883e-13	3.261e-12	up
Manes.09G033400.v7.0	3.09667	16.5933	2.34269	6.60311e-19	1.20992e-17	up
Manes.09G034700.v7.0	2.45667	1.03667	-1.32316	3.25886e-05	0.00013982	down
Manes.09G034800.v7.0	131.977	33.1933	-2.07171	4.98435e-30	1.6999e-28	down
Manes.09G040100.v7.0	11.8033	3.47333	-1.84028	1.72097e-14	2.29604e-13	down
Manes.09G042300.v7.0	1.77	0.863333	-1.10676	0.0122235	0.0304226	down
Manes.09G043100.v7.0	17.97	8.95333	-1.08485	1.44966e-17	2.43379e-16	down
Manes.09G043300.v7.0	4.84667	0.66	-2.961	3.38396e-26	9.52187e-25	down
Manes.09G043400.v7.0	1.49667	0.693333	-1.18774	0.0083373	0.0216955	down
Manes.09G048200.v7.0	29.6	7.50333	-2.06212	9.83302e-09	7.05421e-08	down
Manes.09G048800.v7.0	2.09333	0.556667	-1.97722	0.00152814	0.00477883	down
Manes.09G050500.v7.0	10.0233	30.79	1.53911	2.63333e-23	6.34141e-22	up
Manes.09G051200.v7.0	5.95667	2.23667	-1.49376	2.05599e-08	1.41273e-07	down
Manes.09G051400.v7.0	0	6.09667	7.761	3.53543e-10	3.06553e-09	up
Manes.09G051600.v7.0	1.71333	5.20667	1.54589	2.64152e-05	0.000114847	up
Manes.09G052400.v7.0	0.0666667	2.08333	4.83769	2.55563e-05	0.000111396	up
Manes.09G052800.v7.0	0.766667	5.11667	2.67559	2.98974e-08	2.00723e-07	up
Manes.09G055000.v7.0	9.97	27.0067	1.35099	3.50572e-08	2.33082e-07	up
Manes.09G056400.v7.0	3.11	18.3933	2.48924	5.0537e-08	3.2805e-07	up
Manes.09G057000.v7.0	5.44333	2.46	-1.22688	0.000152087	0.000580544	down
Manes.09G058000.v7.0	4.27333	2.1	-1.10614	3.6705e-06	1.82342e-05	down
Manes.09G058500.v7.0	0.573333	3.41667	2.49181	1.00647e-12	1.15324e-11	up
Manes.09G058700.v7.0	1.56	19.94	3.51756	0.000124299	0.000482745	up
Manes.09G060300.v7.0	19.7133	3.16667	-2.72275	3.9282e-06	1.94329e-05	down
Manes.09G060800.v7.0	7.51667	3.72	-1.09856	3.56203e-17	5.84093e-16	down
Manes.09G061900.v7.0	22.9967	0.766667	-4.98999	3.109e-12	3.38238e-11	down
Manes.09G062300.v7.0	0.05	1.70667	5.11099	0.000125816	0.000488345	up
Manes.09G063600.v7.0	15.4367	7.87	-1.05259	1.52811e-20	3.11309e-19	down
Manes.09G063700.v7.0	1.71333	3.95667	1.125	0.000113263	0.000443588	up
Manes.09G065700.v7.0	5.95333	14.3867	1.18968	8.98974e-25	2.34003e-23	up
Manes.09G067800.v7.0	123.417	62.6833	-1.05467	1.21644e-20	2.50359e-19	down
Manes.09G070300.v7.0	12.1167	32	1.32939	5.1371e-20	1.01557e-18	up
Manes.09G071100.v7.0	81.1767	193.957	1.17394	8.07369e-62	7.20439e-60	up
Manes.09G073500.v7.0	159.633	71.39	-1.2418	1.14855e-37	5.2595e-36	down
Manes.09G073900.v7.0	18.01	0	-10.6716	6.08934e-19	1.11972e-17	down
Manes.09G074400.v7.0	0.67	2.98	2.07467	0.00107554	0.00347652	up
Manes.09G075500.v7.0	25.32	12.9133	-1.05685	3.49565e-11	3.39987e-10	down
Manes.09G077800.v7.0	1.49333	0	-7.68078	3.75094e-08	2.48498e-07	down
Manes.09G078700.v7.0	3.58	13.9833	1.88134	5.45453e-08	3.52663e-07	up
Manes.09G079400.v7.0	0.16	0.93	2.49295	0.00137324	0.00434395	up
Manes.09G079500.v7.0	1.29333	0.396667	-1.78243	0.000685027	0.00231086	down
Manes.09G079800.v7.0	0.24	6.98	4.97941	5.03014e-10	4.27899e-09	up
Manes.09G080100.v7.0	1.83667	0.446667	-2.11704	0.000102256	0.000403327	down
Manes.09G081500.v7.0	0	9.90333	8.47106	2.92359e-12	3.19e-11	up
Manes.09G081700.v7.0	6.05	1.39667	-2.19856	4.31203e-12	4.60091e-11	down
Manes.09G081800.v7.0	6.97	57.88	3.00035	1.2602e-23	3.08896e-22	up
Manes.09G081900.v7.0	4.76333	0.443333	-3.46271	6.57895e-08	4.20665e-07	down
Manes.09G084200.v7.0	6.91333	2.92667	-1.31738	5.95773e-05	0.000244272	down
Manes.09G085200.v7.0	2.76333	1.07333	-1.45538	7.24212e-05	0.000292786	down
Manes.09G086100.v7.0	0	10.2567	8.01171	5.43233e-11	5.17154e-10	up
Manes.09G086200.v7.0	0	3.15333	6.57973	3.9579e-07	2.26503e-06	up
Manes.09G088100.v7.0	0.96	0.263333	-1.92563	0.00471716	0.0130909	down
Manes.09G090500.v7.0	5.92333	0.0366667	-7.37324	8.62909e-09	6.23342e-08	down
Manes.09G090900.v7.0	0	2.90333	6.1906	3.22059e-06	1.61098e-05	up
Manes.09G092200.v7.0	5.16333	1.28	-2.09505	1.60368e-05	7.21682e-05	down
Manes.09G093200.v7.0	2.58667	1.07667	-1.33924	0.00171923	0.00530572	down
Manes.09G094200.v7.0	96.1433	34.95	-1.5407	8.306e-96	1.31964e-93	down
Manes.09G095000.v7.0	1118.61	228.943	-2.36945	0	0	down
Manes.09G098800.v7.0	0.823333	2.88	1.73203	0.00107663	0.00347961	up
Manes.09G103500.v7.0	7.60667	2.89667	-1.47143	8.40065e-10	6.92901e-09	down
Manes.09G104700.v7.0	2.96333	15.11	2.28038	1.29739e-12	1.47233e-11	up
Manes.09G106100.v7.0	1.98667	10.6733	2.35235	9.758e-18	1.66179e-16	up
Manes.09G108300.v7.0	0.183333	13.3833	6.22155	9.30688e-09	6.69335e-08	up
Manes.09G108400.v7.0	0.15	6.11	5.09402	3.6338e-08	2.40891e-07	up
Manes.09G108600.v7.0	16.2533	2.15333	-2.9899	5.05264e-22	1.12909e-20	down
Manes.09G108900.v7.0	4.55333	15.6633	1.70097	2.37976e-05	0.000104301	up
Manes.09G109000.v7.0	4.22667	0.32	-3.80522	2.95647e-13	3.56803e-12	down
Manes.09G109700.v7.0	1.90667	0.2	-3.32737	7.90229e-11	7.39591e-10	down
Manes.09G110600.v7.0	57.7533	3.02	-4.33252	9.28692e-183	4.8396e-180	down
Manes.09G112200.v7.0	1.62	0.613333	-1.48943	0.00990436	0.025276	down
Manes.09G112600.v7.0	6.82333	2.69333	-1.41539	3.18519e-06	1.59419e-05	down
Manes.09G113100.v7.0	17.0333	100.573	2.47566	3.76653e-142	1.24229e-139	up
Manes.09G115300.v7.0	1.90333	12.0067	2.53385	3.01805e-16	4.61763e-15	up
Manes.09G116500.v7.0	14.3833	31.98	1.07293	8.53429e-12	8.83821e-11	up
Manes.09G116600.v7.0	85.8333	206.27	1.1835	9.13862e-100	1.55631e-97	up
Manes.09G119200.v7.0	1.28	3.68667	1.45015	9.92813e-09	7.11266e-08	up
Manes.09G120100.v7.0	12.1033	2.89	-2.15207	1.00354e-24	2.59923e-23	down
Manes.09G120300.v7.0	6.96333	32.48	2.14841	6.05345e-89	8.61905e-87	up
Manes.09G123900.v7.0	9.98	5.23333	-1.00958	0.00690912	0.0183886	down
Manes.09G125000.v7.0	1.63	6.94333	2.01272	3.96675e-05	0.000167517	up
Manes.09G125500.v7.0	1.84	0.113333	-4.10009	5.49252e-08	3.55031e-07	down
Manes.09G125600.v7.0	1.03	0.0866667	-3.63001	0.000397952	0.0014075	down
Manes.09G125900.v7.0	2.8	0.236667	-3.61622	7.72224e-05	0.000310846	down
Manes.09G128500.v7.0	5.42333	12.1433	1.0809	6.64368e-06	3.1833e-05	up
Manes.09G129900.v7.0	4.22667	0.766667	-2.54355	2.13203e-10	1.90117e-09	down
Manes.09G130700.v7.0	3.93	13.8233	1.73371	0.0151073	0.0365867	up
Manes.09G131200.v7.0	6.84667	121.503	4.05615	1.01113e-236	9.75773e-234	up
Manes.09G133100.v7.0	4.10333	8.6	1.00013	0.000819085	0.00271874	up
Manes.09G135000.v7.0	1.36667	3.66667	1.34048	0.000131259	0.000507884	up
Manes.09G135900.v7.0	35.5133	84.74	1.17147	1.70957e-28	5.4522e-27	up
Manes.09G138700.v7.0	0.653333	3.40667	2.31673	0.0033289	0.00959064	up
Manes.09G138900.v7.0	1.42333	3.17333	1.09434	0.00476565	0.013211	up
Manes.09G141500.v7.0	34.06	13.0633	-1.46192	1.20988e-48	7.9009e-47	down
Manes.09G141900.v7.0	107.147	50.18	-1.17658	2.9935e-39	1.46614e-37	down
Manes.09G142000.v7.0	41.7933	12.3033	-1.84619	1.94325e-42	1.0615e-40	down
Manes.09G143500.v7.0	16.97	2.68	-2.74711	6.11814e-42	3.26001e-40	down
Manes.09G143800.v7.0	0.423333	3.09	2.78319	1.02001e-05	4.73918e-05	up
Manes.09G144100.v7.0	2.75667	0.386667	-2.91235	2.1639e-09	1.6993e-08	down
Manes.09G147500.v7.0	0.57	1.62333	1.41065	0.000421746	0.0014816	up
Manes.09G149300.v7.0	1.37333	0.47	-1.61784	0.000124371	0.000482954	down
Manes.09G150200.v7.0	0.763333	3.35333	2.04048	2.23123e-06	1.1433e-05	up
Manes.09G150400.v7.0	1.45667	4.43333	1.51744	5.54769e-10	4.69473e-09	up
Manes.09G151000.v7.0	3.41667	18.6533	2.37301	9.84638e-10	8.05595e-09	up
Manes.09G153100.v7.0	13.52	2.78333	-2.36507	1.05806e-17	1.79718e-16	down
Manes.09G153300.v7.0	10.56	4.38	-1.34932	1.33355e-12	1.51074e-11	down
Manes.09G154100.v7.0	1.35333	6.74	2.2137	8.78442e-06	4.12483e-05	up
Manes.09G157000.v7.0	10.6867	4.84	-1.22148	6.7007e-05	0.000272504	down
Manes.09G159200.v7.0	9.97	24.2667	1.1884	0.00303498	0.00884855	up
Manes.09G160000.v7.0	1.25	4.28333	1.70301	6.0467e-07	3.36724e-06	up
Manes.09G160100.v7.0	0.0666667	2.91	5.48419	2.44224e-05	0.000106842	up
Manes.09G161100.v7.0	0	1.83	7.06362	2.16339e-08	1.48301e-07	up
Manes.09G161200.v7.0	3.74	26.5367	2.75359	2.54517e-66	2.47451e-64	up
Manes.09G161300.v7.0	2.03667	4.51667	1.06444	6.62039e-07	3.65704e-06	up
Manes.09G161500.v7.0	2.68333	8.3	1.54336	8.60674e-05	0.000343742	up
Manes.09G161800.v7.0	10.1933	4.82667	-1.16478	0.00174394	0.00537434	down
Manes.09G162200.v7.0	0.736667	6.11	2.96132	1.10584e-12	1.26099e-11	up
Manes.09G163300.v7.0	17.7667	66.0233	1.81206	7.44406e-77	8.81647e-75	up
Manes.09G168400.v7.0	5.11667	12.0667	1.15977	2.2682e-06	1.16088e-05	up
Manes.09G170500.v7.0	2.76667	6.85333	1.22478	0.000759658	0.00254058	up
Manes.09G171200.v7.0	6.62	20.3933	1.55494	2.12136e-16	3.29996e-15	up
Manes.09G171400.v7.0	243.783	80.0933	-1.68576	1.43837e-116	3.43837e-114	down
Manes.09G171800.v7.0	0.626667	2.86667	2.14885	0.0082135	0.0214075	up
Manes.09G172300.v7.0	1.44667	3.49667	1.19411	0.00183481	0.00562313	up
Manes.09G172400.v7.0	0.336667	3.23	3.1627	4.30575e-05	0.000180487	up
Manes.09G174000.v7.0	2.73	9.23	1.66901	1.64156e-08	1.14457e-07	up
Manes.09G174400.v7.0	84.5167	33.74	-1.40582	1.66827e-65	1.58067e-63	down
Manes.09G176100.v7.0	13.2867	28.9533	1.03524	3.63568e-05	0.000154638	up
Manes.09G176200.v7.0	5.64667	1.14667	-2.38174	0.000144595	0.000554541	down
Manes.09G180400.v7.0	3.11667	0.05	-5.95527	5.29898e-23	1.25064e-21	down
Manes.09G181800.v7.0	11.9633	5.83	-1.11618	1.15583e-19	2.23346e-18	down
Manes.09G182000.v7.0	0.24	0.926667	1.87041	0.00844816	0.0219576	up
Manes.09G182500.v7.0	18.39	8.21667	-1.24245	3.35488e-33	1.31649e-31	down
Manes.09G184000.v7.0	15.4667	39.8167	1.27924	1.63001e-39	8.10523e-38	up
Manes.09G184600.v7.0	4.04333	25.4267	2.58654	3.49039e-33	1.3676e-31	up
Manes.09G185400.v7.0	30.1233	65.0867	1.02907	1.33424e-33	5.33207e-32	up
Manes.09G185500.v7.0	2.35	5.47333	1.14573	1.6475e-07	9.9507e-07	up
Manes.09G187300.v7.0	158.983	34.4133	-2.28937	2.01679e-89	2.91942e-87	down
Manes.09G188500.v7.0	3.19667	0.686667	-2.29587	4.56772e-08	2.98242e-07	down
Manes.09G188600.v7.0	6.95667	17.2567	1.23849	1.43911e-11	1.45508e-10	up
Manes.10G001300.v7.0	0.82	6.54	2.94318	1.8955e-07	1.13643e-06	up
Manes.10G002400.v7.0	0.176667	5.79	4.82681	0.000423448	0.00148687	up
Manes.10G002500.v7.0	1.25333	4.89333	1.89022	6.73263e-05	0.000273632	up
Manes.10G002600.v7.0	0	4.93333	6.44271	1.1852e-06	6.33729e-06	up
Manes.10G002700.v7.0	3.77	9.47333	1.25646	0.00301397	0.00879427	up
Manes.10G004700.v7.0	9.83333	4.08333	-1.35079	3.05172e-13	3.67788e-12	down
Manes.10G004800.v7.0	31.2667	67.8367	1.03741	2.90082e-21	6.17515e-20	up
Manes.10G008200.v7.0	1.15	2.48333	1.04397	0.000467386	0.00162506	up
Manes.10G011300.v7.0	48.02	146.52	1.53068	2.57961e-83	3.31105e-81	up
Manes.10G012600.v7.0	5.92	1.79667	-1.80545	6.79644e-13	7.93405e-12	down
Manes.10G013200.v7.0	2.96	8.47667	1.42779	1.76968e-06	9.23876e-06	up
Manes.10G014200.v7.0	11.8	127.677	3.35858	7.78462e-125	2.11288e-122	up
Manes.10G014300.v7.0	0.653333	0.2	-1.81787	0.00111956	0.00360674	down
Manes.10G015200.v7.0	1.47	5.52333	1.81984	1.38299e-06	7.33201e-06	up
Manes.10G016200.v7.0	220.61	108.973	-1.09799	4.24978e-74	4.83547e-72	down
Manes.10G018400.v7.0	13.7133	38.0033	1.38017	0.00157931	0.00491516	up
Manes.10G019500.v7.0	9.98	28.1233	1.41528	9.5893e-30	3.21983e-28	up
Manes.10G020000.v7.0	18.5267	8.71	-1.16879	4.30872e-09	3.24944e-08	down
Manes.10G020100.v7.0	141.057	30.68	-2.28194	1.04297e-108	2.28367e-106	down
Manes.10G022200.v7.0	2.93667	7.03	1.18272	4.38521e-07	2.49261e-06	up
Manes.10G022500.v7.0	6.93333	2.95667	-1.30441	3.07218e-11	3.00822e-10	down
Manes.10G023100.v7.0	4.53667	1.32333	-1.85172	1.14191e-18	2.05765e-17	down
Manes.10G023900.v7.0	0.0166667	0.556667	4.89491	0.000298961	0.00108387	up
Manes.10G024000.v7.0	0.0966667	1.12667	3.45896	0.00014762	0.000565064	up
Manes.10G024300.v7.0	0.0333333	3.32	6.42414	1.48544e-09	1.19055e-08	up
Manes.10G024400.v7.0	0	2.88667	8.15685	2.11619e-11	2.10456e-10	up
Manes.10G026800.v7.0	2.96	0.526667	-2.57684	1.34876e-08	9.5059e-08	down
Manes.10G027000.v7.0	5.96	1.58667	-1.98697	2.99129e-14	3.9127e-13	down
Manes.10G028900.v7.0	31.5967	14.25	-1.22276	0.000141878	0.000545489	down
Manes.10G029200.v7.0	1.68	0	-8.78773	2.53177e-12	2.77759e-11	down
Manes.10G029900.v7.0	4.88667	0.966667	-2.4259	1.9578e-20	3.97293e-19	down
Manes.10G031900.v7.0	10.64	2.64667	-2.09084	0.00367839	0.0104862	down
Manes.10G034100.v7.0	49.9	3.94333	-3.73608	3.31847e-19	6.2161e-18	down
Manes.10G037100.v7.0	0.29	1.31667	2.06349	0.00278776	0.00820118	up
Manes.10G039600.v7.0	141.403	70.2033	-1.08867	1.23538e-27	3.73858e-26	down
Manes.10G041100.v7.0	3.09	8.76333	1.41259	2.55506e-08	1.73191e-07	up
Manes.10G045100.v7.0	0.296667	1.03	1.70049	0.00551266	0.015028	up
Manes.10G047400.v7.0	3.33	0.363333	-3.25615	2.47952e-12	2.72601e-11	down
Manes.10G051300.v7.0	1.40333	3.03333	1.06014	0.00481689	0.0133407	up
Manes.10G051500.v7.0	3.38	8.99	1.3328	3.42206e-12	3.69521e-11	up
Manes.10G051600.v7.0	2.63667	1.06	-1.39192	0.00872619	0.0225856	down
Manes.10G052400.v7.0	22.4067	10.16	-1.22444	1.39598e-09	1.12195e-08	down
Manes.10G053300.v7.0	1.03	3.38667	1.6169	0.0111227	0.0280011	up
Manes.10G054200.v7.0	1.18333	0.176667	-2.81968	7.2951e-09	5.31101e-08	down
Manes.10G059300.v7.0	1.04333	2.33	1.04989	0.0046002	0.01281	up
Manes.10G060700.v7.0	74.29	172.76	1.13327	1.9233e-27	5.78677e-26	up
Manes.10G061500.v7.0	66.3033	31.9733	-1.13307	2.16123e-15	3.13722e-14	down
Manes.10G061600.v7.0	4.34667	9.62667	1.0683	9.87249e-05	0.000390286	up
Manes.10G062800.v7.0	4.53	1.47667	-1.70243	6.9061e-06	3.29933e-05	down
Manes.10G063700.v7.0	1.12333	2.85333	1.26533	3.45458e-11	3.36245e-10	up
Manes.10G067300.v7.0	9.16333	20.6433	1.09313	8.19855e-08	5.19002e-07	up
Manes.10G067600.v7.0	4.34	11.0733	1.26549	5.57794e-05	0.000229966	up
Manes.10G068500.v7.0	2.10333	0.4	-2.47091	5.63148e-12	5.94546e-11	down
Manes.10G069400.v7.0	5.67667	2.19	-1.45827	2.75863e-06	1.39273e-05	down
Manes.10G070700.v7.0	0.556667	2.13	1.81497	6.7774e-05	0.000275322	up
Manes.10G071400.v7.0	1.33	0.156667	-3.17082	0.00398248	0.0112742	down
Manes.10G071600.v7.0	8.22667	3.54333	-1.29234	3.91635e-09	2.96813e-08	down
Manes.10G071700.v7.0	34.48	99.19	1.44047	5.96457e-68	5.97742e-66	up
Manes.10G074000.v7.0	6.04667	26.9433	2.07305	2.7233e-45	1.63498e-43	up
Manes.10G074100.v7.0	2.17333	9.01667	1.97063	5.89684e-06	2.84533e-05	up
Manes.10G074200.v7.0	4.84667	12.9767	1.3458	3.28098e-28	1.02875e-26	up
Manes.10G074800.v7.0	4.1	0.79	-2.45728	7.05621e-06	3.36364e-05	down
Manes.10G076700.v7.0	31.58	68.7467	1.04053	5.12212e-24	1.27962e-22	up
Manes.10G077900.v7.0	6.36	2.35	-1.5191	1.67504e-08	1.16667e-07	down
Manes.10G078600.v7.0	45.1433	21.06	-1.17744	4.97652e-10	4.23565e-09	down
Manes.10G079500.v7.0	2.98	6.34	1.00279	4.74188e-05	0.000197656	up
Manes.10G081000.v7.0	13.07	0	-8.71547	6.19826e-12	6.51743e-11	down
Manes.10G081800.v7.0	6.03333	13.7867	1.11342	5.88646e-09	4.34498e-08	up
Manes.10G083800.v7.0	2.73667	0	-7.55106	3.63347e-08	2.40891e-07	down
Manes.10G084700.v7.0	2.22667	17.42	2.86598	1.21973e-07	7.50445e-07	up
Manes.10G085900.v7.0	5.14667	1.43	-1.92326	5.24697e-14	6.68207e-13	down
Manes.10G086200.v7.0	110.877	0	-10.4685	3.43961e-18	6.04332e-17	down
Manes.10G087000.v7.0	505.083	182.577	-1.54892	2.59367e-184	1.43789e-181	down
Manes.10G088100.v7.0	17.61	7.36	-1.3378	0.0214647	0.0495688	down
Manes.10G088400.v7.0	0.476667	0.0333333	-3.91414	3.7041e-06	1.83906e-05	down
Manes.10G090900.v7.0	4.23667	2.01333	-1.15405	0.00576024	0.015631	down
Manes.10G091100.v7.0	10.39	3.48333	-1.66587	0.00115683	0.00371532	down
Manes.10G091400.v7.0	22.94	82.8	1.7687	1.99063e-97	3.26213e-95	up
Manes.10G091600.v7.0	5.23667	2.49333	-1.15153	2.5518e-09	1.98536e-08	down
Manes.10G093000.v7.0	0.396667	0.0666667	-2.71207	0.00325278	0.00940567	down
Manes.10G093400.v7.0	1.56333	3.98333	1.27325	8.50051e-05	0.000339859	up
Manes.10G093600.v7.0	0.18	1.92	3.43742	2.78764e-05	0.000120656	up
Manes.10G094800.v7.0	0.286667	45.6433	7.30863	1.41842e-64	1.32943e-62	up
Manes.10G098300.v7.0	2.92333	1.06667	-1.54778	6.27514e-05	0.000256237	down
Manes.10G101300.v7.0	2.83	0.03	-6.6282	3.99065e-09	3.02006e-08	down
Manes.10G101400.v7.0	19.44	8.87	-1.21265	6.76672e-15	9.40339e-14	down
Manes.10G101500.v7.0	59.4133	18.45	-1.76519	1.12448e-07	6.95621e-07	down
Manes.10G105400.v7.0	2.16	6.01	1.39736	2.84959e-05	0.000123194	up
Manes.10G105900.v7.0	81.85	36.45	-1.24618	1.16099e-20	2.39137e-19	down
Manes.10G106500.v7.0	1.44	4.17	1.44814	8.33461e-06	3.9299e-05	up
Manes.10G108900.v7.0	1.73333	0.256667	-2.83156	5.3737e-05	0.000222355	down
Manes.10G109600.v7.0	40.9767	0.173333	-7.94771	4.29828e-50	2.9586e-48	down
Manes.10G112500.v7.0	1.5	4.93333	1.63601	6.73634e-07	3.7179e-06	up
Manes.10G113500.v7.0	1.45333	41.7833	4.79127	2.66142e-49	1.7781e-47	up
Manes.10G114100.v7.0	1.14333	0.07	-4.10818	5.33862e-06	2.59472e-05	down
Manes.10G114400.v7.0	0.483333	1.35667	1.36298	0.0108975	0.0275141	up
Manes.10G114500.v7.0	0.33	3.12	3.23993	0.00268372	0.00792463	up
Manes.10G114900.v7.0	3.82667	1.02667	-1.97409	2.83463e-15	4.0761e-14	down
Manes.10G115200.v7.0	40.9367	89.7767	1.04038	0.000176819	0.000665971	up
Manes.10G115300.v7.0	46.2067	13.29	-1.87841	2.65224e-07	1.55611e-06	down
Manes.10G116900.v7.0	4.32667	10.4333	1.20814	0.00139115	0.00439251	up
Manes.10G117000.v7.0	0.64	2.17	1.73452	0.0216189	0.0498543	up
Manes.10G117100.v7.0	8.47333	4.03667	-1.15512	1.16631e-06	6.24654e-06	down
Manes.10G119000.v7.0	54.75	23.3333	-1.30856	2.0521e-20	4.15781e-19	down
Manes.10G120100.v7.0	0.86	16.4867	4.1811	2.18881e-32	8.22967e-31	up
Manes.10G120200.v7.0	10.7567	26.75	1.22263	5.10147e-13	6.03377e-12	up
Manes.10G121700.v7.0	0	3.05333	5.95464	1.04772e-05	4.85929e-05	up
Manes.10G121800.v7.0	7.32	39.5167	2.35048	5.73814e-72	6.3353e-70	up
Manes.10G122300.v7.0	1.11667	4.46333	1.91022	1.06033e-06	5.70589e-06	up
Manes.10G123300.v7.0	34.9233	12.91	-1.51622	3.25093e-31	1.16998e-29	down
Manes.10G125200.v7.0	71.8433	26.45	-1.52195	1.22587e-96	1.97168e-94	down
Manes.10G125300.v7.0	189.37	19.83	-3.33939	6.50637e-40	3.27278e-38	down
Manes.10G125400.v7.0	9.63667	24.59	1.27193	5.4731e-16	8.21942e-15	up
Manes.10G125500.v7.0	23.49	3.87333	-2.67469	5.39108e-37	2.4219e-35	down
Manes.10G126600.v7.0	52.47	22.1867	-1.32206	2.81865e-83	3.58258e-81	down
Manes.10G126800.v7.0	161.833	4.23333	-5.31346	2.23927e-102	4.05183e-100	down
Manes.10G126900.v7.0	65.2033	17.4133	-1.98501	1.35445e-164	5.69221e-162	down
Manes.10G127100.v7.0	76.2033	18.9333	-2.08958	1.48558e-128	4.34924e-126	down
Manes.10G127500.v7.0	41.61	21.21	-1.05091	2.99641e-08	2.01067e-07	down
Manes.10G127700.v7.0	39.91	4.89	-3.10055	2.21594e-09	1.73597e-08	down
Manes.10G127800.v7.0	71.22	4.36333	-4.09381	2.82897e-38	1.33053e-36	down
Manes.10G127900.v7.0	57.4833	27.2333	-1.15521	5.02931e-33	1.94139e-31	down
Manes.10G128000.v7.0	0.886667	0.0233333	-5.15089	1.78124e-13	2.18409e-12	down
Manes.10G128100.v7.0	5.45333	0.113333	-5.67764	1.16963e-63	1.0807e-61	down
Manes.10G128600.v7.0	3.67	1.28333	-1.59732	2.75584e-05	0.000119398	down
Manes.10G128800.v7.0	3.40333	0.806667	-2.142	1.6912e-06	8.85391e-06	down
Manes.10G128900.v7.0	1.77333	0.676667	-1.46968	7.21611e-05	0.000291827	down
Manes.10G129300.v7.0	1.78333	0.41	-2.19915	0.00228318	0.00685769	down
Manes.10G130500.v7.0	4.23	0.873333	-2.35977	1.73925e-06	9.08903e-06	down
Manes.10G130800.v7.0	3.35333	1.62667	-1.12181	2.29591e-07	1.36176e-06	down
Manes.10G131300.v7.0	21.04	71.2167	1.67767	4.06089e-40	2.06258e-38	up
Manes.10G132000.v7.0	2.47	9.32	1.82743	3.92627e-07	2.24842e-06	up
Manes.10G133600.v7.0	2.54	0.08	-5.03214	1.09298e-10	1.00632e-09	down
Manes.10G133800.v7.0	1.05333	0.00333333	-7.88499	2.94234e-10	2.57526e-09	down
Manes.10G134000.v7.0	1.02	0.09	-3.60043	1.69197e-09	1.34532e-08	down
Manes.10G134400.v7.0	1.22333	0.32	-1.99956	9.67478e-07	5.23761e-06	down
Manes.10G134500.v7.0	1.75333	5.51667	1.56701	2.07192e-05	9.17502e-05	up
Manes.10G134700.v7.0	0.23	0.7	1.56208	0.0171262	0.0408944	up
Manes.10G135500.v7.0	3.01333	1.45667	-1.12324	0.00792609	0.0207581	down
Manes.10G135800.v7.0	23.1167	8.78	-1.48138	0.0033892	0.00974284	down
Manes.10G136000.v7.0	11.3933	29.1233	1.2691	2.21183e-15	3.2071e-14	up
Manes.10G138300.v7.0	0.87	0.206667	-2.15747	0.000236359	0.000871948	down
Manes.10G138500.v7.0	2.65	7.93667	1.49987	3.99449e-08	2.63228e-07	up
Manes.10G138700.v7.0	1.31	3.47333	1.3085	0.00541414	0.0147997	up
Manes.10G138900.v7.0	2.04	4.29333	1.00862	0.00339482	0.0097536	up
Manes.10G139400.v7.0	18.14	7.49667	-1.35839	1.45116e-17	2.43473e-16	down
Manes.10G139500.v7.0	0.45	1.51333	1.7109	0.00903596	0.0233018	up
Manes.10G141500.v7.0	1.18667	7.09333	2.49947	2.52316e-28	7.94964e-27	up
Manes.10G141600.v7.0	2.58	12.6233	2.20051	4.18688e-35	1.771e-33	up
Manes.10G141700.v7.0	3.18	14.0967	2.06234	1.14167e-43	6.56675e-42	up
Manes.10G141800.v7.0	6.23333	30.8	2.22072	3.99213e-81	4.92981e-79	up
Manes.10G141900.v7.0	0.96	5.83667	2.50758	5.17727e-24	1.2909e-22	up
Manes.10G142200.v7.0	1.20667	6.64333	2.3839	1.65653e-26	4.75359e-25	up
Manes.10G142800.v7.0	17.7033	0.73	-4.65847	5.19672e-09	3.86874e-08	down
Manes.10G143000.v7.0	4.60333	2.29	-1.08623	0.000267319	0.000977443	down
Manes.10G143700.v7.0	1.15333	3.03	1.34033	0.00745641	0.0196704	up
Manes.10G144100.v7.0	0.0633333	1.7	4.50674	4.65914e-06	2.28322e-05	up
Manes.10G144900.v7.0	2.01667	9.32	2.14741	3.91935e-05	0.000165676	up
Manes.10G145700.v7.0	4.77333	20.37	2.01378	1.87229e-12	2.0857e-11	up
Manes.10G146100.v7.0	29.6967	94.4067	1.58516	6.53825e-23	1.53478e-21	up
Manes.10G148000.v7.0	0.34	1.02	1.44206	0.00670085	0.0179001	up
Manes.10G148200.v7.0	60.5	29.4067	-1.12303	6.61084e-30	2.24579e-28	down
Manes.10G148400.v7.0	6.54	17.49	1.34039	0.00266606	0.00787746	up
Manes.10G148700.v7.0	22.8933	50.45	1.05791	5.26968e-16	7.92765e-15	up
Manes.10G148800.v7.0	165.88	74.38	-1.23805	2.99301e-95	4.72642e-93	down
Manes.10G149900.v7.0	1.81333	5.17667	1.41027	8.8486e-06	4.15122e-05	up
Manes.10G150000.v7.0	0.0666667	4.42667	5.82684	8.35511e-08	5.28144e-07	up
Manes.10G150200.v7.0	0.19	1.56	2.89828	0.000241146	0.000887973	up
Manes.10G150300.v7.0	10.0933	25.31	1.22385	0.00510866	0.014062	up
Manes.10G152900.v7.0	3.96333	8.51	1.02116	0.00291878	0.00854324	up
Manes.10G153000.v7.0	19.6667	50.72	1.27931	3.30496e-26	9.30963e-25	up
Manes.11G002500.v7.0	1.18667	2.75	1.13856	0.00590301	0.0159801	up
Manes.11G003900.v7.0	0.0933333	2.93667	4.7795	3.56631e-07	2.05538e-06	up
Manes.11G006200.v7.0	1.71667	5.49667	1.58306	3.37637e-12	3.64888e-11	up
Manes.11G007000.v7.0	3.16333	8.79667	1.3846	0.00248377	0.00739511	up
Manes.11G008000.v7.0	1.06333	3.50667	1.61528	0.000261639	0.000958287	up
Manes.11G008300.v7.0	5.62667	22.0633	1.88317	2.94744e-19	5.55304e-18	up
Manes.11G010800.v7.0	8.38333	42.0267	2.24469	1.35138e-123	3.63007e-121	up
Manes.11G011200.v7.0	4.47667	1.72333	-1.46003	4.45364e-06	2.19033e-05	down
Manes.11G014800.v7.0	254.45	16.96	-3.98468	0	0	down
Manes.11G016300.v7.0	4.12	1.40333	-1.62989	1.38027e-10	1.25574e-09	down
Manes.11G017200.v7.0	0.586667	1.99333	1.67784	0.00226135	0.00679918	up
Manes.11G018300.v7.0	5.28333	0.323333	-4.08945	1.80655e-12	2.01591e-11	down
Manes.11G019300.v7.0	1.01667	5.25	2.26981	4.4552e-11	4.27568e-10	up
Manes.11G020600.v7.0	0.516667	6.96333	3.6531	8.72089e-12	9.02429e-11	up
Manes.11G022900.v7.0	3.17	6.77333	1.03026	6.66073e-05	0.000271048	up
Manes.11G025400.v7.0	1.35667	3.28	1.18681	0.00031615	0.00113968	up
Manes.11G030800.v7.0	2.16	16.6767	2.85907	1.39375e-60	1.21456e-58	up
Manes.11G030900.v7.0	0.77	4.64	2.46216	5.48021e-14	6.96548e-13	up
Manes.11G031000.v7.0	0.373333	1.78333	2.19431	4.84464e-06	2.36744e-05	up
Manes.11G031100.v7.0	0.31	4.75333	3.86391	2.35471e-12	2.59537e-11	up
Manes.11G031200.v7.0	78.47	18.3167	-2.18175	2.6011e-83	3.32227e-81	down
Manes.11G031600.v7.0	5.42667	20.67	1.83482	3.0182e-29	9.95472e-28	up
Manes.11G031700.v7.0	0.26	1.16333	2.02738	0.00452467	0.0126334	up
Manes.11G032800.v7.0	1.78667	0.14	-3.72958	1.57476e-09	1.2575e-08	down
Manes.11G033300.v7.0	61.0467	130.987	1.01866	1.1521e-41	6.06445e-40	up
Manes.11G034700.v7.0	8.84	4.12333	-1.18412	0.000529816	0.00182701	down
Manes.11G035700.v7.0	7.37667	3.90333	-1.0006	3.90076e-06	1.93192e-05	down
Manes.11G035800.v7.0	2.78	0.01	-7.80094	5.07126e-10	4.31256e-09	down
Manes.11G036100.v7.0	6.79333	2.12333	-1.76149	1.0054e-15	1.49099e-14	down
Manes.11G038000.v7.0	2.95333	11.3767	1.88249	1.20956e-14	1.6372e-13	up
Manes.11G038700.v7.0	7.52333	87.6533	3.46619	3.86129e-173	1.82927e-170	up
Manes.11G043100.v7.0	0.146667	2.19667	3.76183	1.71757e-06	8.98113e-06	up
Manes.11G043200.v7.0	6.56	1.41333	-2.29036	1.57025e-09	1.25427e-08	down
Manes.11G043700.v7.0	1.53333	0.0833333	-4.27524	2.00683e-06	1.03709e-05	down
Manes.11G044500.v7.0	0.84	0.21	-2.09355	0.000236774	0.000873357	down
Manes.11G046100.v7.0	0	1.43667	5.64813	4.90919e-05	0.000204172	up
Manes.11G046200.v7.0	0	2.40667	6.2133	2.66422e-06	1.3482e-05	up
Manes.11G046400.v7.0	2.35	9.25667	1.89429	3.33173e-08	2.22252e-07	up
Manes.11G048700.v7.0	1.97333	19.3233	3.22388	6.20298e-66	6.00836e-64	up
Manes.11G048800.v7.0	0.06	1.41	4.34069	8.98625e-06	4.21125e-05	up
Manes.11G050000.v7.0	1.25	0.476667	-1.46267	3.5136e-05	0.000149759	down
Manes.11G050100.v7.0	2.69667	10.03	1.8211	1.44629e-35	6.22883e-34	up
Manes.11G051200.v7.0	19.5033	52.9867	1.35165	4.73548e-15	6.67682e-14	up
Manes.11G051600.v7.0	12.8267	4.19667	-1.69526	2.86769e-17	4.73214e-16	down
Manes.11G051800.v7.0	0.873333	3.32333	1.84849	0.000244468	0.000899188	up
Manes.11G052300.v7.0	17.7967	41.9067	1.15737	4.02684e-16	6.11085e-15	up
Manes.11G052600.v7.0	19.6967	7.58333	-1.45599	8.78114e-12	9.08302e-11	down
Manes.11G053200.v7.0	2.28667	7.11667	1.56231	5.57632e-11	5.3028e-10	up
Manes.11G053400.v7.0	0.953333	3.47667	1.78199	0.000185202	0.000694966	up
Manes.11G054100.v7.0	10.48	2.61333	-2.08257	1.00186e-13	1.25081e-12	down
Manes.11G055200.v7.0	0.08	0.996667	3.48483	0.000118284	0.00046138	up
Manes.11G056300.v7.0	1.74667	3.90667	1.06813	0.00271564	0.0080071	up
Manes.11G056400.v7.0	0.176667	3.05	3.9251	6.40999e-06	3.07869e-05	up
Manes.11G056900.v7.0	2.28333	7.32667	1.61075	1.60674e-05	7.2281e-05	up
Manes.11G059500.v7.0	0.15	1.14667	2.99531	0.00190293	0.00580662	up
Manes.11G061500.v7.0	0.833333	2.80333	1.68628	0.000893454	0.00294272	up
Manes.11G062500.v7.0	14.06	1.54667	-3.25925	1.57233e-07	9.53647e-07	down
Manes.11G062600.v7.0	3.01333	1.42667	-1.14976	0.00170933	0.00527829	down
Manes.11G065500.v7.0	11.08	26.58	1.18816	1.24736e-13	1.54768e-12	up
Manes.11G067100.v7.0	0	0.3	5.6169	6.41635e-05	0.000261512	up
Manes.11G067500.v7.0	286.84	79.3367	-1.93446	7.0691e-287	9.69434e-284	down
Manes.11G067600.v7.0	55.0433	24.92	-1.22202	3.61763e-42	1.95157e-40	down
Manes.11G068500.v7.0	23.2167	12.0167	-1.03128	1.02625e-09	8.37374e-09	down
Manes.11G069400.v7.0	60.8067	31.23	-1.04016	2.38151e-32	8.94129e-31	down
Manes.11G071700.v7.0	4.48333	1.22667	-1.95196	3.43182e-15	4.8997e-14	down
Manes.11G072300.v7.0	7.89667	3.95333	-1.08255	1.34504e-06	7.14583e-06	down
Manes.11G072900.v7.0	33.62	112.387	1.67807	3.14783e-09	2.42058e-08	up
Manes.11G073200.v7.0	2.92	6.29333	1.00107	0.0211544	0.0489736	up
Manes.11G073300.v7.0	0.97	3.60333	1.77215	0.000671848	0.00227052	up
Manes.11G073600.v7.0	1.41333	4.19667	1.46768	2.4027e-06	1.22466e-05	up
Manes.11G075300.v7.0	2.39333	0.483333	-2.37549	5.06583e-07	2.84657e-06	down
Manes.11G075500.v7.0	0.156667	1.79	3.38475	5.14066e-05	0.000213254	up
Manes.11G077300.v7.0	0.58	2.83	2.1527	8.93016e-05	0.000355677	up
Manes.11G077900.v7.0	90.4067	36.1733	-1.40233	2.25772e-45	1.36174e-43	down
Manes.11G080300.v7.0	0.353333	2.28667	2.63006	0.000159475	0.000605964	up
Manes.11G082200.v7.0	2.25	0.656667	-1.83399	0.000935096	0.00306284	down
Manes.11G084900.v7.0	33.8567	78.88	1.13072	2.89649e-05	0.000125138	up
Manes.11G086600.v7.0	6.12333	13.2933	1.02626	6.14295e-07	3.41864e-06	up
Manes.11G087400.v7.0	0.546667	7.05333	3.63157	5.35859e-06	2.60346e-05	up
Manes.11G090000.v7.0	18.4167	40.03	1.04012	4.24872e-15	6.02311e-14	up
Manes.11G090800.v7.0	4.61	10.9133	1.15621	1.42082e-06	7.51234e-06	up
Manes.11G092500.v7.0	3.8	1.27667	-1.65734	1.76729e-05	7.90126e-05	down
Manes.11G092800.v7.0	5.19333	2.41333	-1.18874	4.11111e-05	0.00017308	down
Manes.11G095500.v7.0	2.66333	7.90333	1.47958	3.13746e-12	3.4105e-11	up
Manes.11G096100.v7.0	3.35667	13.5667	1.93177	2.0557e-11	2.04753e-10	up
Manes.11G096500.v7.0	3.78	12.52	1.63444	8.79808e-16	1.30772e-14	up
Manes.11G096900.v7.0	10.7233	24.14	1.09033	2.51002e-16	3.87218e-15	up
Manes.11G099100.v7.0	29.33	15.3867	-1.01457	5.05679e-05	0.000210043	down
Manes.11G100000.v7.0	51.5167	252.07	2.20512	4.86285e-191	2.94666e-188	up
Manes.11G100400.v7.0	2	5.58667	1.38986	0.000308249	0.00111366	up
Manes.11G101200.v7.0	0.653333	3.12	2.13735	0.00179139	0.00550559	up
Manes.11G102800.v7.0	3.61667	0.556667	-2.78639	2.19052e-14	2.90316e-13	down
Manes.11G102900.v7.0	2.92667	0.373333	-3.057	4.10188e-13	4.88476e-12	down
Manes.11G103000.v7.0	29.52	15.2567	-1.03614	2.39901e-14	3.16981e-13	down
Manes.11G103600.v7.0	0.826667	2.70333	1.58137	7.81278e-05	0.0003142	up
Manes.11G107900.v7.0	3.78	11.72	1.56837	0.00859936	0.022315	up
Manes.11G111000.v7.0	2.05333	4.89	1.18388	0.000369504	0.00131509	up
Manes.11G114000.v7.0	16.1867	42.66	1.33394	4.11353e-10	3.53037e-09	up
Manes.11G114700.v7.0	1.26	3.20667	1.2211	0.0171654	0.0409655	up
Manes.11G115800.v7.0	31.0167	15.9	-1.04308	6.28513e-25	1.64423e-23	down
Manes.11G116600.v7.0	5.95	2.06667	-1.61041	1.86992e-10	1.68009e-09	down
Manes.11G117300.v7.0	0.37	1.23333	1.68246	0.00157567	0.00490779	up
Manes.11G117600.v7.0	18.59	6.30333	-1.63748	6.22721e-31	2.20457e-29	down
Manes.11G117700.v7.0	57.62	21.2733	-1.51802	1.66688e-85	2.23878e-83	down
Manes.11G117900.v7.0	1.90667	4.79333	1.24509	0.0201775	0.0469961	up
Manes.11G118100.v7.0	0.366667	1.69333	2.18485	0.000109077	0.00042861	up
Manes.11G118900.v7.0	0.99	4.02667	1.96596	2.14385e-09	1.68406e-08	up
Manes.11G119100.v7.0	0.25	0.956667	1.88317	0.000862583	0.00285077	up
Manes.11G119200.v7.0	0.196667	1.24667	2.64067	5.23612e-06	2.5468e-05	up
Manes.11G119400.v7.0	0.0333333	1.48667	5.09383	0.000132316	0.000511823	up
Manes.11G119800.v7.0	4.83333	12.2	1.24732	1.41755e-10	1.28696e-09	up
Manes.11G119900.v7.0	0.0266667	11.0433	8.39557	2.30405e-12	2.54383e-11	up
Manes.11G120000.v7.0	0	21.96	10.508	9.34399e-19	1.69663e-17	up
Manes.11G121800.v7.0	2.5	5.31667	1.01311	0.00114731	0.00368655	up
Manes.11G122200.v7.0	0.876667	3.35667	1.86291	9.78157e-11	9.06039e-10	up
Manes.11G123300.v7.0	0.63	0.166667	-1.99426	0.00690231	0.0183723	down
Manes.11G124500.v7.0	1.15667	3.44333	1.49428	0.000548445	0.0018862	up
Manes.11G125000.v7.0	0.29	1.14	1.85424	0.0169863	0.0406161	up
Manes.11G125100.v7.0	0.526667	1.76333	1.69722	0.000788659	0.00263014	up
Manes.11G126400.v7.0	2.34667	0.15	-4.05103	7.47208e-10	6.21029e-09	down
Manes.11G126500.v7.0	0.88	0.0666667	-3.80181	6.95032e-05	0.000281776	down
Manes.11G126600.v7.0	1.54	0.573333	-1.50606	0.00591103	0.0160002	down
Manes.11G128400.v7.0	0.816667	1.72667	1.00094	0.0105106	0.0266353	up
Manes.11G128600.v7.0	0.473333	1.42	1.51589	0.00344681	0.00988772	up
Manes.11G129900.v7.0	0.44	7.13	3.96524	6.76339e-47	4.25669e-45	up
Manes.11G132500.v7.0	8.9	3.52667	-1.41904	2.28629e-06	1.16944e-05	down
Manes.11G132800.v7.0	6.34667	2.29	-1.54984	3.54169e-08	2.35174e-07	down
Manes.11G133900.v7.0	2.09	6.93	1.65603	0.000912367	0.00299733	up
Manes.11G135000.v7.0	40.78	11.74	-1.87789	7.07853e-63	6.42642e-61	down
Manes.11G135300.v7.0	1.99667	0.593333	-1.8399	0.00042212	0.00148271	down
Manes.11G137800.v7.0	1.55333	5.60333	1.71305	0.00328064	0.0094757	up
Manes.11G138500.v7.0	1.64333	3.84333	1.14458	0.00258127	0.00765073	up
Manes.11G138900.v7.0	8.80667	4.08	-1.18872	0.0196861	0.0460244	down
Manes.11G140400.v7.0	10.3167	32.26	1.557	4.93128e-30	1.684e-28	up
Manes.11G140800.v7.0	0.836667	2.92	1.70973	0.0166926	0.0399726	up
Manes.11G142800.v7.0	0.98	0.29	-1.83901	0.00683093	0.0181991	down
Manes.11G145300.v7.0	59.9433	175.553	1.46876	2.6224e-82	3.28506e-80	up
Manes.11G145500.v7.0	41.15	18.23	-1.2522	2.11443e-20	4.28078e-19	down
Manes.11G147500.v7.0	10.8633	4.53333	-1.33838	3.45474e-16	5.26414e-15	down
Manes.11G148000.v7.0	1.26667	3.71333	1.46602	2.42895e-08	1.65115e-07	up
Manes.11G148200.v7.0	14.7967	4.5	-1.79149	1.52919e-10	1.38445e-09	down
Manes.11G149600.v7.0	21.5567	93.66	2.03106	2.01638e-21	4.34924e-20	up
Manes.11G150000.v7.0	4.92667	1.83667	-1.50251	9.3418e-08	5.85542e-07	down
Manes.11G151200.v7.0	1.54667	0.686667	-1.26783	0.0174734	0.0415826	down
Manes.11G151900.v7.0	0.566667	1.48	1.29	0.0172862	0.0412048	up
Manes.11G152400.v7.0	2.04667	4.47667	1.04775	0.0119264	0.0297686	up
Manes.11G153500.v7.0	8.26	3.06	-1.50838	6.43225e-07	3.56593e-06	down
Manes.11G154200.v7.0	11.1967	1.36333	-3.12375	1.59154e-39	7.92909e-38	down
Manes.11G154900.v7.0	1.80333	4.77667	1.31691	3.90954e-09	2.96383e-08	up
Manes.11G156700.v7.0	36.6933	87.29	1.16913	1.12155e-39	5.60903e-38	up
Manes.11G156900.v7.0	0.103333	0.513333	2.29073	0.00748691	0.0197448	up
Manes.11G157100.v7.0	9.30333	28.39	1.54436	1.72025e-11	1.72329e-10	up
Manes.11G157400.v7.0	0.603333	1.63333	1.36135	0.00480759	0.0133177	up
Manes.11G159500.v7.0	1.00333	5.58	2.42647	0.00156072	0.00486727	up
Manes.11G160100.v7.0	2.37	1.18333	-1.08855	0.00588593	0.0159356	down
Manes.11G160300.v7.0	1.18667	3.86333	1.62602	4.20213e-12	4.49101e-11	up
Manes.11G160700.v7.0	148.833	1.09333	-7.17345	9.98329e-152	3.66373e-149	down
Manes.11G161600.v7.0	2.16	1.04333	-1.13761	0.0115607	0.0289444	down
Manes.11G161900.v7.0	22.4867	54.12	1.18154	4.95579e-21	1.0422e-19	up
Manes.11G162600.v7.0	6.36667	2.86	-1.2438	1.23482e-05	5.67152e-05	down
Manes.11G163300.v7.0	16.0533	7.57667	-1.16516	1.04138e-05	4.83159e-05	down
Manes.11G163900.v7.0	1.09333	4.31	1.92083	0.0011171	0.00359927	up
Manes.11G164700.v7.0	146.533	74.49	-1.05604	1.44438e-50	1.0036e-48	down
Manes.11G164800.v7.0	31.7733	7.20333	-2.22361	4.52924e-37	2.05242e-35	down
Manes.12G001200.v7.0	11.6	35.8067	1.55179	3.32258e-31	1.19411e-29	up
Manes.12G001900.v7.0	1.8	0.75	-1.35036	0.000456616	0.00159208	down
Manes.12G004900.v7.0	24.61	7.83667	-1.73523	6.12692e-34	2.48665e-32	down
Manes.12G006400.v7.0	6.31	0.75	-3.13971	1.10086e-18	1.99056e-17	down
Manes.12G007100.v7.0	1.34	0.526667	-1.44133	0.0209846	0.0486065	down
Manes.12G010200.v7.0	6.17667	13.1467	1.01305	1.15723e-10	1.06284e-09	up
Manes.12G011200.v7.0	677.543	323.59	-1.1471	4.89898e-105	9.52596e-103	down
Manes.12G011500.v7.0	107.233	50.52	-1.16591	2.15981e-47	1.36925e-45	down
Manes.12G012200.v7.0	0.0633333	1.30333	4.14818	2.17116e-06	1.11582e-05	up
Manes.12G017300.v7.0	323.707	46.0133	-2.89566	0	0	down
Manes.12G017400.v7.0	2.3	1.08667	-1.15392	0.00195969	0.00596304	down
Manes.12G018400.v7.0	5.76667	2.13667	-1.51457	1.21201e-05	5.57659e-05	down
Manes.12G020100.v7.0	1.03333	2.74	1.31662	7.2772e-05	0.000294067	up
Manes.12G022000.v7.0	102.983	48.08	-1.18176	4.24613e-24	1.06484e-22	down
Manes.12G024900.v7.0	41.7233	20.0433	-1.14008	1.10417e-37	5.07413e-36	down
Manes.12G026000.v7.0	6.93	18.5867	1.34177	1.08491e-16	1.72054e-15	up
Manes.12G027900.v7.0	0.736667	2.48333	1.71264	0.0110419	0.0278356	up
Manes.12G028100.v7.0	3.05333	7.43	1.22652	0.000552981	0.0019001	up
Manes.12G028300.v7.0	12.1467	4.61667	-1.47585	2.568e-20	5.16693e-19	down
Manes.12G029900.v7.0	5.44333	1.29333	-2.15145	7.26789e-16	1.0846e-14	down
Manes.12G031600.v7.0	7.10333	26.22	1.80287	1.89995e-28	6.05198e-27	up
Manes.12G031900.v7.0	0.82	3.43333	1.95006	2.60974e-07	1.53221e-06	up
Manes.12G034000.v7.0	9.79333	4.87333	-1.08864	1.73784e-08	1.20589e-07	down
Manes.12G034600.v7.0	17.9567	6.22333	-1.61288	2.62245e-14	3.4493e-13	down
Manes.12G037000.v7.0	1.23667	0.436667	-1.5926	0.00401218	0.0113509	down
Manes.12G038600.v7.0	72.7433	29.1867	-1.39831	2.56202e-59	2.1674e-57	down
Manes.12G040700.v7.0	9.4	22.6533	1.19809	0.013517	0.0332106	up
Manes.12G040900.v7.0	0.16	4.61333	4.89331	1.46198e-05	6.63354e-05	up
Manes.12G041100.v7.0	0.316667	15.86	5.48093	6.92966e-07	3.82055e-06	up
Manes.12G041900.v7.0	6.74667	17.31	1.28085	1.28032e-10	1.16807e-09	up
Manes.12G043400.v7.0	1.27333	0.54	-1.30923	0.0184658	0.043582	down
Manes.12G045100.v7.0	1.14333	0.273333	-2.14944	0.000682104	0.00230189	down
Manes.12G045700.v7.0	52.6533	112.797	1.01826	2.23792e-28	7.0766e-27	up
Manes.12G052400.v7.0	1.37	3.00667	1.04616	0.00276642	0.00814118	up
Manes.12G052500.v7.0	3.10333	7.89667	1.25676	0.0206797	0.0480198	up
Manes.12G052600.v7.0	0.0666667	1.30333	4.02606	0.00116345	0.00373427	up
Manes.12G053500.v7.0	19.88	7.34667	-1.52571	0.00190701	0.00581703	down
Manes.12G054000.v7.0	43.4367	13.22	-1.80084	1.66745e-12	1.86949e-11	down
Manes.12G054600.v7.0	0	3.48333	6.97869	3.63427e-08	2.40891e-07	up
Manes.12G055200.v7.0	0.166667	7.69	5.43139	1.7154e-19	3.27686e-18	up
Manes.12G057400.v7.0	5.43667	13.7	1.29228	0.00291912	0.00854324	up
Manes.12G057800.v7.0	27.3	62.57	1.12081	1.17623e-17	1.99011e-16	up
Manes.12G057900.v7.0	4.57	0.0666667	-6.20013	1.24852e-26	3.6026e-25	down
Manes.12G058000.v7.0	28.5533	5.73667	-2.38377	4.73691e-12	5.02749e-11	down
Manes.12G058600.v7.0	23.1567	99.38	2.03163	3.08835e-19	5.80593e-18	up
Manes.12G060200.v7.0	4.95667	11.95	1.19365	9.43101e-05	0.000374253	up
Manes.12G060400.v7.0	1.16333	3.42	1.48732	0.000471111	0.0016367	up
Manes.12G061700.v7.0	1.10667	5.62333	2.22892	0.00233825	0.00700795	up
Manes.12G061900.v7.0	28.3433	14.6333	-1.03675	3.94875e-25	1.04988e-23	down
Manes.12G063000.v7.0	55.6567	18.0367	-1.70317	3.79994e-34	1.55678e-32	down
Manes.12G067600.v7.0	5.37333	19.41	1.78075	4.83243e-07	2.72777e-06	up
Manes.12G067800.v7.0	1.91667	0.396667	-2.34807	7.07627e-09	5.16202e-08	down
Manes.12G069700.v7.0	0.783333	4.03667	2.25588	1.45767e-09	1.16865e-08	up
Manes.12G070000.v7.0	3.72667	8.15333	1.04389	0.000833631	0.00276314	up
Manes.12G070100.v7.0	1.7	4.44333	1.30043	4.14712e-06	2.04616e-05	up
Manes.12G073900.v7.0	18.53	55.3733	1.4955	8.66789e-18	1.48099e-16	up
Manes.12G075500.v7.0	1.22333	3.51667	1.44865	2.26231e-05	9.95388e-05	up
Manes.12G075900.v7.0	1.13	4.25	1.83741	2.98669e-08	2.00622e-07	up
Manes.12G076300.v7.0	1.17	5.21333	2.09059	1.43062e-07	8.72368e-07	up
Manes.12G076400.v7.0	1.17333	0.173333	-2.84013	2.11965e-07	1.26297e-06	down
Manes.12G076800.v7.0	7.22333	3.34	-1.18344	2.55519e-05	0.000111396	down
Manes.12G077200.v7.0	0.306667	3.76667	3.54232	5.97295e-11	5.66344e-10	up
Manes.12G078000.v7.0	12.07	5.44333	-1.22717	4.08516e-11	3.9365e-10	down
Manes.12G083300.v7.0	5.74	3.00667	-1.01278	9.43387e-05	0.000374309	down
Manes.12G083500.v7.0	0.0966667	3.86333	5.38518	2.08168e-22	4.7621e-21	up
Manes.12G084900.v7.0	4.84667	1.43667	-1.834	2.70261e-08	1.82402e-07	down
Manes.12G085000.v7.0	2.09667	5.31	1.2729	0.00032582	0.00117178	up
Manes.12G085500.v7.0	323.69	153.193	-1.15921	1.24045e-86	1.70112e-84	down
Manes.12G086900.v7.0	4.22333	2.04	-1.14396	0.00113058	0.00363773	down
Manes.12G087200.v7.0	15.2833	2.18	-2.89152	1.30076e-53	9.5204e-52	down
Manes.12G087300.v7.0	15.1367	5.98	-1.42355	1.14458e-05	5.285e-05	down
Manes.12G088200.v7.0	14.34	37.51	1.30623	1.52856e-07	9.29105e-07	up
Manes.12G089800.v7.0	5.29	0.166667	-5.07775	1.70665e-25	4.60813e-24	down
Manes.12G092300.v7.0	16.3733	0.246667	-6.20099	9.83023e-08	6.13941e-07	down
Manes.12G092800.v7.0	24.1567	71.1133	1.47327	1.20998e-65	1.15484e-63	up
Manes.12G093500.v7.0	1.86667	9.72	2.25731	0.0129779	0.0320736	up
Manes.12G094900.v7.0	0.13	3.81667	4.6711	7.0213e-07	3.86453e-06	up
Manes.12G095500.v7.0	3.56667	16.3967	2.12363	8.79459e-16	1.30772e-14	up
Manes.12G095700.v7.0	84.0067	208.233	1.22963	9.69818e-57	7.7514e-55	up
Manes.12G097100.v7.0	8.51	2.72667	-1.73142	0.000913396	0.00299946	down
Manes.12G098400.v7.0	0.81	2.14	1.30977	0.0160571	0.0386283	up
Manes.12G099200.v7.0	80.31	23.8233	-1.83612	2.34605e-66	2.28946e-64	down
Manes.12G099300.v7.0	2.35333	8.58333	1.80139	1.06503e-06	5.72882e-06	up
Manes.12G099500.v7.0	39.4267	100.363	1.26565	7.36614e-41	3.79312e-39	up
Manes.12G101600.v7.0	1.35333	0.236667	-2.57721	2.1597e-11	2.14538e-10	down
Manes.12G107400.v7.0	0.796667	3.50333	2.02281	2.71818e-05	0.000117825	up
Manes.12G107600.v7.0	1.82333	6.54	1.76408	1.12775e-11	1.15143e-10	up
Manes.12G109800.v7.0	0.79	6.71333	3.09928	4.48968e-06	2.2064e-05	up
Manes.12G110500.v7.0	14.2167	32.3533	1.10966	3.3015e-38	1.54719e-36	up
Manes.12G112100.v7.0	240.483	125.79	-1.01618	1.57027e-54	1.18252e-52	down
Manes.12G112600.v7.0	1.66	3.96	1.14994	0.0146125	0.035538	up
Manes.12G113400.v7.0	0.663333	1.75	1.32348	0.00752775	0.0198344	up
Manes.12G113800.v7.0	0.96	17.69	4.10765	9.30801e-22	2.04945e-20	up
Manes.12G113900.v7.0	1.65333	0.373333	-2.23752	0.000788533	0.00263006	down
Manes.12G114000.v7.0	2.14333	0.663333	-1.75732	0.00252279	0.00749938	down
Manes.12G114100.v7.0	0.863333	2.29333	1.29878	0.00922951	0.0237515	up
Manes.12G114300.v7.0	1.25667	4.24667	1.66174	1.99209e-06	1.03049e-05	up
Manes.12G115500.v7.0	1.05	6.41	2.5567	2.96145e-06	1.48821e-05	up
Manes.12G117900.v7.0	0.626667	1.67	1.31817	0.0112175	0.0282127	up
Manes.12G119400.v7.0	0.133333	1.22333	3.21785	0.000114397	0.000447622	up
Manes.12G119600.v7.0	5.64333	2.85333	-1.06238	1.95608e-09	1.54588e-08	down
Manes.12G120100.v7.0	46.03	17.6433	-1.46225	4.65852e-60	4.00602e-58	down
Manes.12G121200.v7.0	16.37	64.7033	1.8981	4.01126e-107	8.42883e-105	up
Manes.12G121700.v7.0	0.383333	1.79667	2.12122	0.00294361	0.0086072	up
Manes.12G121900.v7.0	2.71667	8.64667	1.56792	0.00310118	0.00901331	up
Manes.12G124300.v7.0	0.17	0.83	2.21	0.00313547	0.00910486	up
Manes.12G125600.v7.0	2.47333	0.986667	-1.40854	2.55053e-05	0.000111243	down
Manes.12G125700.v7.0	5.67	2.8	-1.098	2.36648e-08	1.61247e-07	down
Manes.12G125900.v7.0	28.7967	14.7667	-1.04386	5.70113e-23	1.34312e-21	down
Manes.12G128200.v7.0	0.92	0.173333	-2.46978	0.000971971	0.00317126	down
Manes.12G129300.v7.0	0.726667	1.94	1.34574	0.000257572	0.000944456	up
Manes.12G129400.v7.0	0.58	0.176667	-1.79411	0.00386449	0.0109759	down
Manes.12G131200.v7.0	29.6167	3.84	-3.03399	3.35633e-36	1.46242e-34	down
Manes.12G131400.v7.0	24.4	10.67	-1.27638	2.81913e-29	9.30993e-28	down
Manes.12G132900.v7.0	33.8767	97.42	1.44976	7.44365e-43	4.14427e-41	up
Manes.12G133000.v7.0	0.813333	11.9467	3.76139	6.51901e-31	2.30474e-29	up
Manes.12G133300.v7.0	3.15667	1.2	-1.4709	0.000408482	0.00144064	down
Manes.12G133500.v7.0	0.343333	15.1833	5.43153	1.36739e-38	6.51348e-37	up
Manes.12G137800.v7.0	223.053	117.873	-1.00041	2.92021e-57	2.37037e-55	down
Manes.12G138500.v7.0	0.726667	1.85333	1.31771	0.0137593	0.0337232	up
Manes.12G139700.v7.0	42.7333	19.9133	-1.18081	1.25014e-05	5.7358e-05	down
Manes.12G143700.v7.0	12.5267	0.78	-4.08097	5.4499e-25	1.43004e-23	down
Manes.12G147200.v7.0	2.03667	4.89	1.18801	0.000126785	0.000491958	up
Manes.12G147800.v7.0	1.22	2.87333	1.17901	0.0142677	0.0347926	up
Manes.12G148700.v7.0	1.06667	4.6	2.04777	6.47957e-09	4.75314e-08	up
Manes.12G152700.v7.0	0.313333	1.24	1.86566	0.00265087	0.00784009	up
Manes.12G155800.v7.0	2.57667	1.02333	-1.40693	0.00175158	0.00539662	down
Manes.12G157900.v7.0	1.87	4.74667	1.28483	0.00486297	0.0134468	up
Manes.13G004500.v7.0	1.58333	0.32	-2.38184	0.000142471	0.000547608	down
Manes.13G007700.v7.0	23.18	11.96	-1.03505	2.20827e-14	2.9252e-13	down
Manes.13G008800.v7.0	1.91	6.31667	1.64571	0.000105217	0.000414378	up
Manes.13G010100.v7.0	12.2133	98.0533	2.92288	1.28695e-25	3.49663e-24	up
Manes.13G010300.v7.0	6.63	18.95	1.42811	7.65259e-07	4.19604e-06	up
Manes.13G011200.v7.0	0.996667	2.75	1.37701	0.000528782	0.00182369	up
Manes.13G013400.v7.0	422.38	176.95	-1.33596	1.41082e-83	1.81982e-81	down
Manes.13G015000.v7.0	0.2	1.25333	2.57957	5.1553e-09	3.84014e-08	up
Manes.13G015500.v7.0	6.32667	13.6033	1.02324	9.8948e-06	4.60473e-05	up
[truncated: 2,848 more rows]
