# Supplementary material for: Integrative analysis of metabolome and transcriptome reveals the mechanism of color formation in cassava (Manihot esculenta Crantz) leaves
Source: Front Plant Sci. 2023 Jun 9;14:1181257. doi: 10.3389/fpls.2023.1181257 (PMC10289162; doi:10.3389/fpls.2023.1181257)
Supplement: Supplementary file 7 [file Table_5.xlsx]

## Sheet: Sheet2
Table S5. Differentially expressed transcription factors between SC9 and PL leaves.
ID	SC9_fpkm	PL_fpkm	log2FoldChange	pvalue	padj	regulated	KEGG	KEGG pathway	NR	Swissprot	Tremble	KOG	GO	Pfam
Manes.01G004800.v7.0	3.09	8.76333	-1.12829	9.42939e-07	5.10795e-06	down	K15171 transcription elongation factor SPT4 | (RefSeq) transcription elongation factor SPT4 homolog 2 (A)	--	transcription elongation factor SPT4 homolog 2 [Jatropha curcas]	RecName: Full=Transcription elongation factor SPT4 homolog 2;	RecName: Full=Transcription elongation factor SPT4 homolog {ECO:0000256|PIRNR:PIRNR025023};	Transcription elongation factor SPT4	GO:0032044,DSIF complex; GO:0003700,DNA-binding transcription factor activity; GO:0000993,RNA polymerase II complex binding; GO:0003727,single-stranded RNA binding; GO:0008270,zinc ion binding; GO:0006325,chromatin organization; GO:0006397,mRNA processing; GO:0032786,positive regulation of DNA-templated transcription, elongation; GO:0034243,regulation of transcription elongation from RNA polymera…	PF06093.13:Spt4/RpoE2 zinc finger
Manes.01G012000.v7.0	1.79	0.43	3.67564	6.086e-35	2.55357e-33	up	K12135 zinc finger protein CONSTANS | (RefSeq) zinc finger protein CONSTANS-LIKE 2-like (A)	ko04712: Circadian rhythm - plant	zinc finger protein CONSTANS-LIKE 16-like [Manihot esculenta]	RecName: Full=Zinc finger protein CONSTANS-LIKE 16;	SubName: Full=Uncharacterized protein {ECO:0000313|EMBL:OAY59192.1};	GATA-4/5/6 transcription factors	GO:0016020,membrane; GO:0005634,nucleus; GO:0003700,DNA-binding transcription factor activity; GO:0008270,zinc ion binding; GO:0006355,regulation of transcription, DNA-templated	PF06203.14:CCT motif
Manes.01G024100.v7.0	1.83667	0.446667	-2.2123	1.17473e-19	2.26732e-18	down	K12135 zinc finger protein CONSTANS | (RefSeq) zinc finger protein CONSTANS-LIKE 2-like (A)	ko04712: Circadian rhythm - plant	zinc finger protein CONSTANS-LIKE 1-like [Manihot esculenta]	RecName: Full=Zinc finger protein CONSTANS-LIKE 1;	SubName: Full=Uncharacterized protein {ECO:0000313|EMBL:OAY59328.1};	GATA-4/5/6 transcription factors	GO:0005634,nucleus; GO:0003677,DNA binding; GO:0003700,DNA-binding transcription factor activity; GO:0042802,identical protein binding; GO:0008270,zinc ion binding; GO:0009909,regulation of flower development; GO:0009416,response to light stimulus; GO:0006351,transcription, DNA-templated	PF06203.14:CCT motif
Manes.01G045700.v7.0	1.43667	0.316667	1.28281	0.000453379	0.00158317	up	--	--	hypothetical protein MANES_01G045700 [Manihot esculenta]	RecName: Full=Probable WRKY transcription factor 60; AltName: Full=WRKY DNA-binding protein 60;	SubName: Full=Uncharacterized protein {ECO:0000313|EMBL:OAY59621.1};	--	GO:0005634,nucleus; GO:0003700,DNA-binding transcription factor activity; GO:0043565,sequence-specific DNA binding; GO:0042742,defense response to bacterium; GO:0050832,defense response to fungus; GO:0031347,regulation of defense response; GO:0002237,response to molecule of bacterial origin; GO:0009751,response to salicylic acid; GO:0006351,transcription, DNA-templated	PF03106.15:WRKY DNA -binding domain
Manes.01G083900.v7.0	8.00333	1.56	-1.30611	8.08248e-66	7.77111e-64	down	K08869 aarF domain-containing kinase | (RefSeq) predicted protein (A)	--	transcription factor KUA1 [Manihot esculenta]	RecName: Full=Transcription factor KUA1 {ECO:0000303|PubMed:24806884}; AltName: Full=Myb-related protein H {ECO:0000303|PubMed:23888064}; Short=AtMYBH {ECO:0000303|PubMed:23888064}; Short=AtMYBS3 {ECO:0000303|PubMed:25920996}; Short=MYBS3-homolg protein {ECO:0000303|PubMed:25920996}; AltName: Full=Protein KUODA1 {ECO:0000303|PubMed:24806884};	SubName: Full=Uncharacterized protein {ECO:0000313|EMBL:OAY60078.1};	--	GO:0005634,nucleus; GO:0003700,DNA-binding transcription factor activity; GO:0000976,transcription regulatory region sequence-specific DNA binding; GO:0008270,zinc ion binding; GO:0010252,auxin homeostasis; GO:0048527,lateral root development; GO:0048366,leaf development; GO:0010150,leaf senescence; GO:2000469,negative regulation of peroxidase activity; GO:0000122,negative regulation of transcrip…	PF00249.31:Myb-like DNA-binding domain
Manes.01G088500.v7.0	21.9167	0	-1.86112	1.87176e-22	4.30076e-21	down	--	--	light-harvesting complex-like protein 3 isotype 1, chloroplastic [Manihot esculenta]	RecName: Full=Light-harvesting complex-like protein 3 isotype 1, chloroplastic {ECO:0000305}; AltName: Full=LHC-like protein 3 isoform 1 {ECO:0000305}; Flags: Precursor;	SubName: Full=Uncharacterized protein {ECO:0000313|EMBL:OAY60133.1};	--	GO:0009507,chloroplast; GO:0009535,chloroplast thylakoid membrane; GO:0016021,integral component of membrane; GO:0009523,photosystem II; GO:0042651,thylakoid membrane; GO:0016168,chlorophyll binding; GO:0003700,DNA-binding transcription factor activity; GO:0019899,enzyme binding; GO:0042802,identical protein binding; GO:0043495,protein membrane anchor; GO:0015979,photosynthesis; GO:1902326,positi…	PF00504.21:Chlorophyll A-B binding protein
Manes.01G093200.v7.0	4.76667	2.12	-1.97011	0.0156785	0.0377873	down	K00521 ferric-chelate reductase [EC:1.16.1.7] | (RefSeq) ferric reduction oxidase 7, chloroplastic-like (A)	--	NAC domain-containing protein 79-like [Manihot esculenta]	RecName: Full=NAC domain-containing protein 100 {ECO:0000303|PubMed:15029955}; Short=ANAC100 {ECO:0000303|PubMed:15029955}; Short=AtNAC5;	SubName: Full=NAC transcription factors 18 {ECO:0000313|EMBL:ALC78995.1};	--	GO:0005634,nucleus; GO:0003677,DNA binding; GO:0003700,DNA-binding transcription factor activity; GO:0006351,transcription, DNA-templated	PF02365.15:No apical meristem (NAM) protein
Manes.01G093300.v7.0	4.05	15.7667	-5.26325	1.19137e-12	1.35378e-11	down	K09422 transcription factor MYB, plant | (RefSeq) transcription factor MYB106-like (A)	--	transcription factor MYB106-like [Manihot esculenta]	RecName: Full=Transcription factor MYB106 {ECO:0000305}; AltName: Full=Myb-related protein 106 {ECO:0000303|PubMed:11597504}; Short=AtMYB106 {ECO:0000303|PubMed:11597504}; AltName: Full=Transcription factor NOEK {ECO:0000303|PubMed:18805951};	SubName: Full=Uncharacterized protein {ECO:0000313|EMBL:OAY60193.1};	Transcription factor, Myb superfamily	GO:0005634,nucleus; GO:0003677,DNA binding; GO:0000902,cell morphogenesis; GO:0035017,cuticle pattern formation; GO:1901957,regulation of cutin biosynthetic process; GO:0006355,regulation of transcription, DNA-templated; GO:0006351,transcription, DNA-templated; GO:0010091,trichome branching	PF00249.31:Myb-like DNA-binding domain
Manes.01G103100.v7.0	432.43	180.13	2.60582	3.41075e-07	1.97402e-06	up	K09264 MADS-box transcription factor, plant | (RefSeq) developmental protein SEPALLATA 1-like (A)	--	hypothetical protein MANES_01G103100 [Manihot esculenta]	RecName: Full=Developmental protein SEPALLATA 2; AltName: Full=Agamous-like MADS-box protein AGL4;	SubName: Full=Uncharacterized protein {ECO:0000313|EMBL:OAY60311.1};	MADS box transcription factor	GO:0005634,nucleus; GO:0003700,DNA-binding transcription factor activity; GO:0046983,protein dimerization activity; GO:0000977,RNA polymerase II regulatory region sequence-specific DNA binding; GO:0030154,cell differentiation; GO:0048481,plant ovule development; GO:0045944,positive regulation of transcription by RNA polymerase II; GO:0006351,transcription, DNA-templated	PF01486.17:K-box region
Manes.01G103200.v7.0	33.6133	88.2367	1.51835	0.00110398	0.00356139	up	K09264 MADS-box transcription factor, plant | (RefSeq) truncated transcription factor CAULIFLOWER A-like (A)	--	truncated transcription factor CAULIFLOWER A-like [Manihot esculenta]	RecName: Full=Agamous-like MADS-box protein AGL8 homolog; AltName: Full=POTM1-1;	SubName: Full=Uncharacterized protein {ECO:0000313|EMBL:OAY60312.1};	MADS box transcription factor	GO:0005634,nucleus; GO:0003700,DNA-binding transcription factor activity; GO:0046983,protein dimerization activity; GO:0000977,RNA polymerase II regulatory region sequence-specific DNA binding; GO:0045944,positive regulation of transcription by RNA polymerase II; GO:0006351,transcription, DNA-templated	PF01486.17:K-box region
Manes.01G110600.v7.0	47.05	21.69	2.53978	0.000618652	0.00210797	up	K18878 BHLH transcription factor Upa20 | (RefSeq) Upa20; transcription factor bHLH137-like (A)	ko04626: Plant-pathogen interaction	transcription factor BEE 3-like [Manihot esculenta]	RecName: Full=Transcription factor bHLH75; AltName: Full=Basic helix-loop-helix protein 75; Short=AtbHLH75; Short=bHLH 75; AltName: Full=Transcription factor EN 78; AltName: Full=bHLH transcription factor bHLH075;	SubName: Full=Uncharacterized protein {ECO:0000313|EMBL:OAY60416.1};	--	GO:0005634,nucleus; GO:0003677,DNA binding; GO:0003700,DNA-binding transcription factor activity; GO:0046983,protein dimerization activity; GO:2000488,positive regulation of brassinosteroid biosynthetic process; GO:0006355,regulation of transcription, DNA-templated; GO:0006351,transcription, DNA-templated	PF00010.26:Helix-loop-helix DNA-binding domain
Manes.01G115400.v7.0	1.8737	0	9.84042	1.43484e-16	2.25489e-15	up	K09422 transcription factor MYB, plant | (RefSeq) transcription factor MYB8-like isoform X1 (A)	--	transcription repressor MYB6-like isoform X2 [Manihot esculenta]	RecName: Full=Transcription repressor MYB6; AltName: Full=Myb-related protein 6; Short=AtMYB6;	SubName: Full=Uncharacterized protein {ECO:0000313|EMBL:OAY60474.1};	Transcription factor, Myb superfamily	GO:0005634,nucleus; GO:0003700,DNA-binding transcription factor activity; GO:0000981,DNA-binding transcription factor activity, RNA polymerase II-specific; GO:0043565,sequence-specific DNA binding; GO:0001135,RNA polymerase II transcription regulator recruiting activity; GO:0044212,transcription regulatory region DNA binding; GO:0030154,cell differentiation; GO:0006357,regulation of transcription…	PF00249.31:Myb-like DNA-binding domain
Manes.01G117100.v7.0	3.3	1.47667	10.9897	1.45525e-20	2.9693e-19	up	K16166 transcription factor MYB75 | (RefSeq) MYBA7; R2R3 MYB transcription factor (A)	ko04712: Circadian rhythm - plant	hypothetical protein MANES_01G117100 [Manihot esculenta]	RecName: Full=Transcription factor MYB113; AltName: Full=Myb-related protein 113; Short=AtMYB113;	SubName: Full=Uncharacterized protein {ECO:0000313|EMBL:OAY60494.1};	Transcription factor, Myb superfamily	GO:0005634,nucleus; GO:0003700,DNA-binding transcription factor activity; GO:0000981,DNA-binding transcription factor activity, RNA polymerase II-specific; GO:0043565,sequence-specific DNA binding; GO:0001135,RNA polymerase II transcription regulator recruiting activity; GO:0044212,transcription regulatory region DNA binding; GO:0030154,cell differentiation; GO:0007275,multicellular organism deve…	PF00249.31:Myb-like DNA-binding domain
Manes.01G118700.v7.0	245.02	122.27	2.47027	7.77766e-10	6.45397e-09	up	K09422 transcription factor MYB, plant | (RefSeq) protein ODORANT1-like (A)	--	protein ODORANT1-like [Manihot esculenta]	RecName: Full=Transcription factor MYB20 {ECO:0000305}; AltName: Full=Myb-related protein 20 {ECO:0000303|PubMed:16463103}; Short=AtMYB20 {ECO:0000303|PubMed:11597504};	SubName: Full=Uncharacterized protein {ECO:0000313|EMBL:OAY60516.1};	Transcription factor, Myb superfamily	GO:0005634,nucleus; GO:0001046,core promoter sequence-specific DNA binding; GO:0003700,DNA-binding transcription factor activity; GO:0000981,DNA-binding transcription factor activity, RNA polymerase II-specific; GO:0043565,sequence-specific DNA binding; GO:0001135,RNA polymerase II transcription regulator recruiting activity; GO:0044212,transcription regulatory region DNA binding; GO:0030154,cell…	PF00249.31:Myb-like DNA-binding domain
Manes.01G123100.v7.0	0.326667	1.69667	-1.66205	2.91933e-67	2.89224e-65	down	K12133 MYB-related transcription factor LHY | (RefSeq) uncharacterized protein LOC112280611 (A)	ko04712: Circadian rhythm - plant	protein REVEILLE 1-like [Manihot esculenta]	RecName: Full=Protein REVEILLE 1;	SubName: Full=Uncharacterized protein {ECO:0000313|EMBL:OAY60576.1};	Zuotin and related molecular chaperones (DnaJ superfamily), contains DNA-binding domains	GO:0005634,nucleus; GO:0003677,DNA binding; GO:0003700,DNA-binding transcription factor activity; GO:0009851,auxin biosynthetic process; GO:0009734,auxin-activated signaling pathway; GO:0007623,circadian rhythm; GO:0010600,regulation of auxin biosynthetic process; GO:0006355,regulation of transcription, DNA-templated; GO:0006351,transcription, DNA-templated	PF00249.31:Myb-like DNA-binding domain
Manes.01G129900.v7.0	0.196667	2.29333	1.59771	0.00393848	0.0111557	up	K09419 heat shock transcription factor, other eukaryote | (RefSeq) heat stress transcription factor A-4c-like (A)	--	heat stress transcription factor A-4c-like [Manihot esculenta]	RecName: Full=Heat stress transcription factor A-4b; AltName: Full=Heat stress transcription factor 4; Short=OsHsf-04; AltName: Full=Heat stress transcription factor 9; Short=rHsf9;	SubName: Full=Uncharacterized protein {ECO:0000313|EMBL:OAY60666.1};	Heat shock transcription factor	GO:0005737,cytoplasm; GO:0005634,nucleus; GO:0003700,DNA-binding transcription factor activity; GO:0043565,sequence-specific DNA binding; GO:0006351,transcription, DNA-templated	PF00447.17:HSF-type DNA-binding
Manes.01G187700.v7.0	93.0433	40.1433	-1.46842	0.00074542	0.00249745	down	--	--	transcription factor PRE6-like [Manihot esculenta]	RecName: Full=Transcription factor PRE5; AltName: Full=Basic helix-loop-helix protein 164; Short=AtbHLH164; Short=bHLH 164; AltName: Full=Protein PACLOBUTRAZOL RESISTANCE 5; AltName: Full=bHLH transcription factor bHLH164;	SubName: Full=Uncharacterized protein {ECO:0000313|EMBL:OAY61426.1};	--	GO:0005634,nucleus; GO:0046983,protein dimerization activity; GO:0009740,gibberellic acid mediated signaling pathway; GO:0040008,regulation of growth; GO:0006355,regulation of transcription, DNA-templated; GO:0006351,transcription, DNA-templated	PF00010.26:Helix-loop-helix DNA-binding domain
Manes.01G224400.v7.0	14.5	7.14333	-1.47956	6.20256e-05	0.000253512	down	K09184 GATA-binding protein, other eukaryote | (RefSeq) GATA transcription factor 11-like (A)	--	GATA transcription factor 16-like [Manihot esculenta]	RecName: Full=GATA transcription factor 16;	SubName: Full=Uncharacterized protein {ECO:0000313|EMBL:OAY61885.1};	GATA-4/5/6 transcription factors	GO:0005634,nucleus; GO:0005667,transcription factor complex; GO:0003682,chromatin binding; GO:0003700,DNA-binding transcription factor activity; GO:0000977,RNA polymerase II regulatory region sequence-specific DNA binding; GO:0001085,RNA polymerase II transcription factor binding; GO:0001228,DNA-binding transcription activator activity, RNA polymerase II-specific; GO:0008270,zinc ion binding; GO:…	PF00320.27:GATA zinc finger
Manes.01G229900.v7.0	4.18333	1.65333	5.03633	0.000167134	0.000632793	up	--	--	hypothetical protein MANES_01G229900 [Manihot esculenta]	RecName: Full=Transcription factor UPBEAT1; AltName: Full=Basic helix-loop-helix protein 151; Short=AtbHLH151; Short=bHLH 151; AltName: Full=Transcription factor EN 146; AltName: Full=Transcription factor bHLH151; AltName: Full=bHLH transcription factor bHLH151;	SubName: Full=Uncharacterized protein {ECO:0000313|EMBL:OAY61949.1};	--	GO:0005634,nucleus; GO:0003677,DNA binding; GO:0003700,DNA-binding transcription factor activity; GO:0046983,protein dimerization activity; GO:0030154,cell differentiation; GO:2000280,regulation of root development; GO:0006355,regulation of transcription, DNA-templated; GO:0006351,transcription, DNA-templated	--
Manes.01G242300.v7.0	5.96	1.58667	-1.29511	4.15115e-16	6.29217e-15	down	K09338 homeobox-leucine zipper protein | (RefSeq) homeobox-leucine zipper protein ATHB-12-like isoform X1 (A)	--	homeobox-leucine zipper protein ATHB-12-like isoform X1 [Manihot esculenta]	RecName: Full=Homeobox-leucine zipper protein ATHB-7; AltName: Full=HD-ZIP protein ATHB-7; AltName: Full=Homeodomain transcription factor ATHB-7;	SubName: Full=Uncharacterized protein {ECO:0000313|EMBL:OAY62110.1};	Transcription factor HEX, contains HOX and HALZ domains	GO:0005634,nucleus; GO:0003700,DNA-binding transcription factor activity; GO:0043565,sequence-specific DNA binding; GO:0045893,positive regulation of transcription, DNA-templated; GO:0009737,response to abscisic acid; GO:0009414,response to water deprivation; GO:0006351,transcription, DNA-templated	PF00046.29:Homeodomain
Manes.01G247600.v7.0	0	6.09667	2.05476	1.41092e-23	3.44544e-22	up	K09422 transcription factor MYB, plant | (RefSeq) transcription factor CPC-like (A)	--	transcription factor CPC-like [Manihot esculenta]	RecName: Full=Transcription factor TRY; AltName: Full=Protein TRIPTYCHON;	SubName: Full=Uncharacterized protein {ECO:0000313|EMBL:OAY62181.1};	--	GO:0005634,nucleus; GO:0003700,DNA-binding transcription factor activity; GO:0000981,DNA-binding transcription factor activity, RNA polymerase II-specific; GO:0043565,sequence-specific DNA binding; GO:0001135,RNA polymerase II transcription regulator recruiting activity; GO:0044212,transcription regulatory region DNA binding; GO:0007275,multicellular organism development; GO:0006357,regulation of…	PF00249.31:Myb-like DNA-binding domain
Manes.01G262100.v7.0	3.45	0.396667	-11.0125	3.99491e-20	7.95197e-19	down	K09286 EREBP-like factor | (RefSeq) ethylene-responsive transcription factor RAP2-11-like (A)	--	hypothetical protein MANES_01G262100 [Manihot esculenta]	RecName: Full=Ethylene-responsive transcription factor RAP2-11; AltName: Full=Protein RELATED TO APETALA2 11;	SubName: Full=Uncharacterized protein {ECO:0000313|EMBL:OAY62359.1};	--	GO:0005634,nucleus; GO:0003700,DNA-binding transcription factor activity; GO:0043565,sequence-specific DNA binding; GO:0035865,cellular response to potassium ion; GO:0009873,ethylene-activated signaling pathway; GO:0048528,post-embryonic root development; GO:0009723,response to ethylene; GO:0000302,response to reactive oxygen species; GO:0006351,transcription, DNA-templated	PF00847.20:AP2 domain
Manes.02G002300.v7.0	0.916185	0.0623403	-1.2255	0.00523134	0.0143618	down	K13422 transcription factor MYC2 | (RefSeq) transcription factor MYC3-like (A)	ko04016: MAPK signaling pathway - plant; ko04075: Plant hormone signal transduction	transcription factor MYC3-like [Manihot esculenta]	RecName: Full=Transcription factor bHLH14; AltName: Full=Basic helix-loop-helix protein 14; Short=AtbHLH14; Short=bHLH 14; AltName: Full=Transcription factor EN 33; AltName: Full=bHLH transcription factor bHLH014;	SubName: Full=Uncharacterized protein {ECO:0000313|EMBL:OAY56268.1};	--	GO:0005737,cytoplasm; GO:0005634,nucleus; GO:0003677,DNA binding; GO:0003700,DNA-binding transcription factor activity; GO:0046983,protein dimerization activity; GO:0010629,negative regulation of gene expression; GO:0006355,regulation of transcription, DNA-templated; GO:0006351,transcription, DNA-templated	PF14215.6:bHLH-MYC and R2R3-MYB transcription factors N-terminal
Manes.02G013200.v7.0	5.09333	11.0933	-2.44065	1.06883e-14	1.45581e-13	down	K13434 pathogenesis-related genes transcriptional activator PTI6 | (RefSeq) pathogenesis-related genes transcriptional activator PTI6-like (A)	ko04626: Plant-pathogen interaction	ethylene-responsive transcription factor CRF2-like [Manihot esculenta]	RecName: Full=Ethylene-responsive transcription factor CRF2; AltName: Full=Protein CYTOKININ RESPONSE FACTOR 2;	SubName: Full=Uncharacterized protein {ECO:0000313|EMBL:OAY56399.1};	--	GO:0005737,cytoplasm; GO:0005634,nucleus; GO:0003700,DNA-binding transcription factor activity; GO:0042802,identical protein binding; GO:0043565,sequence-specific DNA binding; GO:0048825,cotyledon development; GO:0009736,cytokinin-activated signaling pathway; GO:0009873,ethylene-activated signaling pathway; GO:0048364,root development; GO:0006351,transcription, DNA-templated	PF00847.20:AP2 domain
Manes.02G041300.v7.0	11.0967	5.45	1.70103	7.59499e-06	3.60268e-05	up	K09422 transcription factor MYB, plant | (RefSeq) transcription factor MYB114-like (A)	--	transcription factor MYB114-like [Manihot esculenta]	RecName: Full=Transcription factor MYB23; AltName: Full=Myb-related protein 23; Short=AtMYB23;	SubName: Full=Uncharacterized protein {ECO:0000313|EMBL:OAY56746.1};	Transcription factor, Myb superfamily	GO:0005634,nucleus; GO:0003700,DNA-binding transcription factor activity; GO:0000981,DNA-binding transcription factor activity, RNA polymerase II-specific; GO:0043565,sequence-specific DNA binding; GO:0001135,RNA polymerase II transcription regulator recruiting activity; GO:0044212,transcription regulatory region DNA binding; GO:0006357,regulation of transcription by RNA polymerase II; GO:0006355…	PF00249.31:Myb-like DNA-binding domain
Manes.02G074300.v7.0	19.5033	52.9867	1.28368	2.45709e-21	5.26496e-20	up	K09422 transcription factor MYB, plant | (RefSeq) transcription repressor MYB6-like (A)	--	transcription repressor MYB6-like [Manihot esculenta]	RecName: Full=Transcription repressor MYB4; AltName: Full=Myb-related protein 4; Short=AtMYB4;	SubName: Full=Uncharacterized protein {ECO:0000313|EMBL:OAY57144.1};	Transcription factor, Myb superfamily	GO:0005634,nucleus; GO:0003677,DNA binding; GO:0003700,DNA-binding transcription factor activity; GO:0000981,DNA-binding transcription factor activity, RNA polymerase II-specific; GO:0043565,sequence-specific DNA binding; GO:0001135,RNA polymerase II transcription regulator recruiting activity; GO:0044212,transcription regulatory region DNA binding; GO:0030154,cell differentiation; GO:1903086,neg…	PF00249.31:Myb-like DNA-binding domain
Manes.02G077400.v7.0	8.97333	4.13667	1.07419	0.00010422	0.000410641	up	K09422 transcription factor MYB, plant | (RefSeq) protein ODORANT1-like (A)	--	protein ODORANT1-like [Manihot esculenta]	RecName: Full=Transcription factor MYB20 {ECO:0000305}; AltName: Full=Myb-related protein 20 {ECO:0000303|PubMed:16463103}; Short=AtMYB20 {ECO:0000303|PubMed:11597504};	SubName: Full=Uncharacterized protein {ECO:0000313|EMBL:OAY57184.1};	Transcription factor, Myb superfamily	GO:0005634,nucleus; GO:0001046,core promoter sequence-specific DNA binding; GO:0003700,DNA-binding transcription factor activity; GO:0000981,DNA-binding transcription factor activity, RNA polymerase II-specific; GO:0043565,sequence-specific DNA binding; GO:0001135,RNA polymerase II transcription regulator recruiting activity; GO:0044212,transcription regulatory region DNA binding; GO:0030154,cell…	PF00249.31:Myb-like DNA-binding domain
Manes.02G130800.v7.0	11.82	4.54	1.74324	3.76285e-05	0.0001595	up	K14494 DELLA protein | (RefSeq) DELLA protein GAI-like (A)	ko04075: Plant hormone signal transduction	scarecrow-like protein 9 [Manihot esculenta]	RecName: Full=Scarecrow-like protein 9; Short=AtSCL9; AltName: Full=GRAS family protein 13; Short=AtGRAS-13;	SubName: Full=Uncharacterized protein {ECO:0000313|EMBL:OAY57862.1};	--	GO:0005634,nucleus; GO:0003700,DNA-binding transcription factor activity; GO:0043565,sequence-specific DNA binding; GO:0006355,regulation of transcription, DNA-templated; GO:0006351,transcription, DNA-templated	PF03514.14:GRAS domain family
Manes.02G173300.v7.0	3.62	18.32	1.15925	2.01428e-23	4.88223e-22	up	K14494 DELLA protein | (RefSeq) DELLA protein GAIP-B-like (A)	ko04075: Plant hormone signal transduction	scarecrow-like protein 1 [Manihot esculenta]	RecName: Full=Scarecrow-like protein 1; Short=AtSCL1; AltName: Full=GRAS family protein 4; Short=AtGRAS-4;	SubName: Full=Uncharacterized protein {ECO:0000313|EMBL:OAY58383.1};	--	GO:0005634,nucleus; GO:0003700,DNA-binding transcription factor activity; GO:0043565,sequence-specific DNA binding; GO:0006355,regulation of transcription, DNA-templated; GO:0006351,transcription, DNA-templated	PF03514.14:GRAS domain family
Manes.02G194200.v7.0	16.1867	42.66	-2.44029	7.78636e-05	0.000313282	down	K16221 transcription factor TCP21 (protein CCA1 HIKING EXPEDITION) | (RefSeq) transcription factor TCP7 (A)	ko04712: Circadian rhythm - plant	transcription factor TCP23-like [Manihot esculenta]	RecName: Full=Transcription factor TCP23;	SubName: Full=Uncharacterized protein {ECO:0000313|EMBL:OAY58630.1};	--	GO:0005634,nucleus; GO:0003677,DNA binding; GO:0003700,DNA-binding transcription factor activity; GO:0048510,regulation of timing of transition from vegetative to reproductive phase; GO:0006355,regulation of transcription, DNA-templated; GO:0006351,transcription, DNA-templated	PF03634.13:TCP family transcription factor
Manes.02G199000.v7.0	11.9633	5.83	-1.63563	0.00172502	0.00532298	down	K13424 WRKY transcription factor 33 | (RefSeq) WRKY transcription factor WRKY24-like (A)	ko04016: MAPK signaling pathway - plant; ko04626: Plant-pathogen interaction	hypothetical protein MANES_02G199000 [Manihot esculenta]	--	SubName: Full=Uncharacterized protein {ECO:0000313|EMBL:OAY58683.1};	FOG: Transposon-encoded proteins with TYA, reverse transcriptase, integrase domains in various combinations	GO:0016021,integral component of membrane	--
Manes.03G009500.v7.0	0.106667	4.58667	1.38952	1.5062e-53	1.09932e-51	up	K18834 WRKY transcription factor 1 | (RefSeq) WRKY transcription factor 1-like (A)	ko04626: Plant-pathogen interaction	probable WRKY transcription factor 40 [Manihot esculenta]	RecName: Full=Probable WRKY transcription factor 40; AltName: Full=WRKY DNA-binding protein 40;	SubName: Full=WRKY transcription factor 11 {ECO:0000313|EMBL:AMO00379.1};	--	GO:0005634,nucleus; GO:0003700,DNA-binding transcription factor activity; GO:0043565,sequence-specific DNA binding; GO:0044212,transcription regulatory region DNA binding; GO:0042742,defense response to bacterium; GO:0050832,defense response to fungus; GO:0045892,negative regulation of transcription, DNA-templated; GO:0031347,regulation of defense response; GO:0010200,response to chitin; GO:00022…	PF03106.15:WRKY DNA -binding domain
Manes.03G020500.v7.0	6.53333	2.41667	-2.65875	0.00143257	0.00451082	down	K09419 heat shock transcription factor, other eukaryote | (RefSeq) heat stress transcription factor C-1-like (A)	--	hypothetical protein MANES_03G020500 [Manihot esculenta]	RecName: Full=Heat stress transcription factor C-1; Short=AtHsfC1; AltName: Full=AtHsf-08;	SubName: Full=Uncharacterized protein {ECO:0000313|EMBL:OAY53744.1};	Heat shock transcription factor	GO:0005634,nucleus; GO:0003700,DNA-binding transcription factor activity; GO:0043565,sequence-specific DNA binding; GO:0006351,transcription, DNA-templated	PF00447.17:HSF-type DNA-binding
Manes.03G047300.v7.0	5.71	2.5	1.84356	0.00686473	0.0182797	up	--	--	hypothetical protein MANES_03G047300 [Manihot esculenta]	RecName: Full=Homeobox protein ATH1;	SubName: Full=Uncharacterized protein {ECO:0000313|EMBL:OAY54091.1};	Transcription factor MEIS1 and related HOX domain proteins	GO:0005634,nucleus; GO:0003677,DNA binding; GO:0003700,DNA-binding transcription factor activity; GO:0043565,sequence-specific DNA binding; GO:0010227,floral organ abscission; GO:0008285,negative regulation of cell proliferation; GO:0009640,photomorphogenesis; GO:0010371,regulation of gibberellin biosynthetic process; GO:0090470,shoot organ boundary specification; GO:0006351,transcription, DNA-te…	PF07526.11:Associated with HOX
Manes.03G049500.v7.0	8.35053	3.5002	-1.19447	3.56243e-61	3.14653e-59	down	K09419 heat shock transcription factor, other eukaryote | (RefSeq) heat shock factor protein HSF30-like (A)	--	hypothetical protein MANES_03G049500 [Manihot esculenta]	RecName: Full=Heat shock factor protein HSF30; AltName: Full=Heat shock transcription factor 30; Short=HSTF 30; AltName: Full=Heat stress transcription factor;	SubName: Full=Uncharacterized protein {ECO:0000313|EMBL:OAY54117.1};	Heat shock transcription factor	GO:0005634,nucleus; GO:0003700,DNA-binding transcription factor activity; GO:0043565,sequence-specific DNA binding; GO:0006351,transcription, DNA-templated	PF00447.17:HSF-type DNA-binding
Manes.03G052800.v7.0	0.586667	2.73667	1.84223	0.00896942	0.0231531	up	K09422 transcription factor MYB, plant | (RefSeq) transcription repressor MYB5-like (A)	--	transcription repressor MYB5-like [Manihot esculenta]	RecName: Full=Anthocyanin regulatory C1 protein;	SubName: Full=Uncharacterized protein {ECO:0000313|EMBL:OAY54153.1};	Transcription factor, Myb superfamily	GO:0005634,nucleus; GO:0003677,DNA binding; GO:0006355,regulation of transcription, DNA-templated; GO:0006351,transcription, DNA-templated	PF00249.31:Myb-like DNA-binding domain
Manes.03G058500.v7.0	0.80886	2.21265	-1.24503	3.61107e-05	0.000153616	down	K09286 EREBP-like factor | (RefSeq) dehydration-responsive element-binding protein 3-like (A)	--	dehydration-responsive element-binding protein 3-like [Manihot esculenta]	RecName: Full=Dehydration-responsive element-binding protein 3; AltName: Full=Protein TINY 2;	SubName: Full=Uncharacterized protein {ECO:0000313|EMBL:OAY54231.1};	--	GO:0005634,nucleus; GO:0003700,DNA-binding transcription factor activity; GO:0043565,sequence-specific DNA binding; GO:0009873,ethylene-activated signaling pathway; GO:0045893,positive regulation of transcription, DNA-templated; GO:0006351,transcription, DNA-templated	PF00847.20:AP2 domain
Manes.03G098700.v7.0	2.08333	7.52333	1.99891	1.47621e-20	3.00972e-19	up	K09422 transcription factor MYB, plant | (RefSeq) transcription repressor MYB5-like (A)	--	transcription repressor MYB5-like [Manihot esculenta]	RecName: Full=Transcription repressor MYB5; AltName: Full=AtM2; AltName: Full=Myb-related protein 5; Short=AtMYB5;	SubName: Full=Uncharacterized protein {ECO:0000313|EMBL:OAY54749.1};	Transcription factor, Myb superfamily	GO:0005634,nucleus; GO:0003700,DNA-binding transcription factor activity; GO:0000981,DNA-binding transcription factor activity, RNA polymerase II-specific; GO:0043565,sequence-specific DNA binding; GO:0001135,RNA polymerase II transcription regulator recruiting activity; GO:0044212,transcription regulatory region DNA binding; GO:0048354,mucilage biosynthetic process involved in seed coat developm…	PF00249.31:Myb-like DNA-binding domain
Manes.03G106900.v7.0	1.85333	4.75333	1.41026	8.46994e-29	2.75178e-27	up	K13415 protein brassinosteroid insensitive 1 [EC:2.7.10.1 2.7.11.1] | (RefSeq) uncharacterized protein LOC103413440 isoform X1 (A)	ko04075: Plant hormone signal transduction	squamosa promoter-binding protein 1-like [Manihot esculenta]	RecName: Full=Squamosa promoter-binding-like protein 4;	SubName: Full=Uncharacterized protein {ECO:0000313|EMBL:OAY54847.1};	--	GO:0005737,cytoplasm; GO:0005634,nucleus; GO:0003677,DNA binding; GO:0003700,DNA-binding transcription factor activity; GO:0046872,metal ion binding; GO:0009908,flower development; GO:0006355,regulation of transcription, DNA-templated; GO:0010321,regulation of vegetative phase change; GO:0006351,transcription, DNA-templated	PF03110.14:SBP domain
Manes.03G122800.v7.0	8.21333	17.6767	-1.29321	9.58765e-32	3.52349e-30	down	K09287 RAV-like factor | (RefSeq) AP2/ERF and B3 domain-containing transcription factor At1g51120-like (A)	--	uncharacterized protein LOC110610748 [Manihot esculenta]	--	SubName: Full=Uncharacterized protein {ECO:0000313|EMBL:OAY55039.1};	--	--	--
Manes.03G199300.v7.0	31.8567	117.217	1.88216	3.55702e-12	3.83458e-11	up	K09286 EREBP-like factor | (RefSeq) ethylene-responsive transcription factor RAP2-3-like (A)	--	ethylene-responsive transcription factor RAP2-3-like [Manihot esculenta]	RecName: Full=Ethylene-responsive transcription factor RAP2-3; AltName: Full=Cadmium-induced protein AS30; AltName: Full=Ethylene response factor 72; Short=ERF72; AltName: Full=Ethylene-responsive element binding protein; Short=AtEBP; AltName: Full=Protein RELATED TO APETALA2 3; Short=Related to AP2 3;	SubName: Full=Uncharacterized protein {ECO:0000313|EMBL:OAY56060.1};	--	GO:0005737,cytoplasm; GO:0005634,nucleus; GO:0005886,plasma membrane; GO:0003677,DNA binding; GO:0003700,DNA-binding transcription factor activity; GO:0043565,sequence-specific DNA binding; GO:0008219,cell death; GO:0009873,ethylene-activated signaling pathway; GO:0010286,heat acclimation; GO:0045893,positive regulation of transcription, DNA-templated; GO:0009735,response to cytokinin; GO:0009723…	PF00847.20:AP2 domain
Manes.04G024300.v7.0	12.1467	6.19667	1.0418	4.70863e-16	7.11648e-15	up	K14486 auxin response factor | (RefSeq) auxin response factor 15-like (A)	ko04075: Plant hormone signal transduction	auxin response factor 4-like isoform X1 [Manihot esculenta]	RecName: Full=Auxin response factor 4;	RecName: Full=Auxin response factor {ECO:0000256|RuleBase:RU004561};	--	GO:0005634,nucleus; GO:0003677,DNA binding; GO:0003700,DNA-binding transcription factor activity; GO:0010158,abaxial cell fate specification; GO:0009734,auxin-activated signaling pathway; GO:0006351,transcription, DNA-templated; GO:0010050,vegetative phase change	PF06507.13:Auxin response factor
Manes.04G054500.v7.0	0.486667	3.66333	-1.50957	1.9295e-06	1.0009e-05	down	K18878 BHLH transcription factor Upa20 | (RefSeq) Upa20; transcription factor bHLH137-like (A)	ko04626: Plant-pathogen interaction	transcription factor bHLH128-like isoform X1 [Manihot esculenta]	RecName: Full=Transcription factor bHLH128; AltName: Full=Basic helix-loop-helix protein 128; Short=AtbHLH128; Short=bHLH 128; AltName: Full=Transcription factor EN 74; AltName: Full=bHLH transcription factor bHLH128;	SubName: Full=Uncharacterized protein {ECO:0000313|EMBL:OAY52062.1};	--	GO:0005829,cytosol; GO:0005634,nucleus; GO:0001046,core promoter sequence-specific DNA binding; GO:0003700,DNA-binding transcription factor activity; GO:0046983,protein dimerization activity; GO:0044212,transcription regulatory region DNA binding; GO:0001228,DNA-binding transcription activator activity, RNA polymerase II-specific; GO:0010119,regulation of stomatal movement; GO:0006355,regulation …	PF00010.26:Helix-loop-helix DNA-binding domain
Manes.04G088800.v7.0	6.12333	13.2933	2.80409	4.59381e-09	3.44648e-08	up	K18878 BHLH transcription factor Upa20 | (RefSeq) Upa20; transcription factor bHLH137-like (A)	ko04626: Plant-pathogen interaction	transcription factor bHLH63-like isoform X2 [Manihot esculenta]	RecName: Full=Transcription factor bHLH63; AltName: Full=Basic helix-loop-helix protein 63; Short=AtbHLH63; Short=bHLH 63; AltName: Full=Protein CRYPTOCHROME INTERACTING BASIC-HELIX-LOOP-HELIX 1; AltName: Full=Transcription factor EN 84; AltName: Full=bHLH transcription factor bHLH063;	SubName: Full=Uncharacterized protein {ECO:0000313|EMBL:OAY52502.1};	--	GO:0005634,nucleus; GO:0003677,DNA binding; GO:0003700,DNA-binding transcription factor activity; GO:0046983,protein dimerization activity; GO:0009908,flower development; GO:0009911,positive regulation of flower development; GO:0009637,response to blue light; GO:0006351,transcription, DNA-templated	PF00010.26:Helix-loop-helix DNA-binding domain
Manes.04G136500.v7.0	1.10725	5.08963	-3.31535	4.31255e-07	2.45452e-06	down	--	--	transcription factor bHLH87-like [Manihot esculenta]	RecName: Full=Transcription factor bHLH87; AltName: Full=Basic helix-loop-helix protein 87; Short=AtbHLH87; Short=bHLH 87; AltName: Full=Transcription factor EN 121; AltName: Full=bHLH transcription factor bHLH087;	SubName: Full=Uncharacterized protein {ECO:0000313|EMBL:OAY53109.1};	--	GO:0005634,nucleus; GO:0003677,DNA binding; GO:0003700,DNA-binding transcription factor activity; GO:0046983,protein dimerization activity; GO:0006355,regulation of transcription, DNA-templated; GO:0006351,transcription, DNA-templated	PF00010.26:Helix-loop-helix DNA-binding domain
Manes.04G137800.v7.0	8.89333	3.50667	1.07247	0.000134637	0.000520115	up	K20043 clathrin coat assembly protein AP180 | (RefSeq) putative clathrin assembly protein At5g35200 (A)	--	dof zinc finger protein DOF3.1-like [Manihot esculenta]	RecName: Full=Dof zinc finger protein DOF1.7; Short=AtDOF1.7;	SubName: Full=Uncharacterized protein {ECO:0000313|EMBL:OAY53126.1};	--	GO:0005634,nucleus; GO:0003700,DNA-binding transcription factor activity; GO:0046872,metal ion binding; GO:0044212,transcription regulatory region DNA binding; GO:0006355,regulation of transcription, DNA-templated; GO:0010200,response to chitin; GO:0006351,transcription, DNA-templated	PF02701.15:Dof domain, zinc finger
Manes.04G158200.v7.0	0.303333	1.83	2.22781	2.60301e-49	1.74355e-47	up	K12501 homogentisate solanesyltransferase [EC:2.5.1.117] | (RefSeq) hypothetical protein (A)	ko00130: Ubiquinone and other terpenoid-quinone biosynthesis	trihelix transcription factor ASIL1-like [Manihot esculenta]	RecName: Full=Trihelix transcription factor ASIL2 {ECO:0000305}; AltName: Full=6B-interacting protein 1-like 2 {ECO:0000303|PubMed:21330492}; AltName: Full=Trihelix DNA-binding protein ASIL2 {ECO:0000305};	SubName: Full=Uncharacterized protein {ECO:0000313|EMBL:OAY53375.1};	Transcription factor GT-2 and related proteins, contains trihelix DNA-binding/SANT domain	GO:0005634,nucleus; GO:0003700,DNA-binding transcription factor activity; GO:0043565,sequence-specific DNA binding; GO:0009793,embryo development ending in seed dormancy; GO:0006355,regulation of transcription, DNA-templated; GO:0010431,seed maturation; GO:0006351,transcription, DNA-templated	PF13837.6:Myb/SANT-like DNA-binding domain
Manes.05G014800.v7.0	0.993333	0.106667	1.05521	7.30892e-08	4.65513e-07	up	K00521 ferric-chelate reductase [EC:1.16.1.7] | (RefSeq) ferric reduction oxidase 7, chloroplastic-like (A)	--	NAC domain-containing protein 62-like [Manihot esculenta]	RecName: Full=NAC domain-containing protein 14 {ECO:0000303|PubMed:15029955}; Short=ANAC014 {ECO:0000303|PubMed:15029955}; AltName: Full=Protein NTM1-like 2 {ECO:0000303|PubMed:17158162};	SubName: Full=Uncharacterized protein {ECO:0000313|EMBL:OAY48908.1};	--	GO:0016021,integral component of membrane; GO:0005634,nucleus; GO:0003677,DNA binding; GO:0003700,DNA-binding transcription factor activity; GO:0006351,transcription, DNA-templated	PF02365.15:No apical meristem (NAM) protein
Manes.05G015800.v7.0	2.42333	5.21667	-1.42862	7.86209e-09	5.70625e-08	down	K20558 transcription factor SPEECHLESS | (RefSeq) transcription factor SPEECHLESS isoform X2 (A)	ko04016: MAPK signaling pathway - plant	transcription factor bHLH67-like [Manihot esculenta]	RecName: Full=Transcription factor bHLH67; AltName: Full=Basic helix-loop-helix protein 67; Short=AtbHLH67; Short=bHLH 67; AltName: Full=Transcription factor EN 11; AltName: Full=bHLH transcription factor bHLH067;	SubName: Full=Uncharacterized protein {ECO:0000313|EMBL:OAY48927.1};	--	GO:0005634,nucleus; GO:0003677,DNA binding; GO:0003700,DNA-binding transcription factor activity; GO:0046983,protein dimerization activity; GO:0006355,regulation of transcription, DNA-templated; GO:0006351,transcription, DNA-templated	PF00010.26:Helix-loop-helix DNA-binding domain
Manes.05G018700.v7.0	7.4087	17.0442	-2.65859	1.85088e-54	1.38981e-52	down	K09338 homeobox-leucine zipper protein | (RefSeq) homeobox-leucine zipper protein ATHB-12-like isoform X1 (A)	--	homeobox-leucine zipper protein ATHB-12-like isoform X1 [Manihot esculenta]	RecName: Full=Homeobox-leucine zipper protein ATHB-7; AltName: Full=HD-ZIP protein ATHB-7; AltName: Full=Homeodomain transcription factor ATHB-7;	SubName: Full=Uncharacterized protein {ECO:0000313|EMBL:OAY48960.1};	Transcription factor HEX, contains HOX and HALZ domains	GO:0005634,nucleus; GO:0003700,DNA-binding transcription factor activity; GO:0043565,sequence-specific DNA binding; GO:0045893,positive regulation of transcription, DNA-templated; GO:0009737,response to abscisic acid; GO:0009414,response to water deprivation; GO:0006351,transcription, DNA-templated	PF00046.29:Homeodomain
Manes.05G037100.v7.0	34.9133	15.05	1.42925	0.00525032	0.0144063	up	K09422 transcription factor MYB, plant | (RefSeq) transcription factor MYB41-like isoform X1 (A)	--	transcription factor MYB41-like isoform X1 [Manihot esculenta]	RecName: Full=Transcription factor MYB41 {ECO:0000305}; AltName: Full=Myb-related protein 41 {ECO:0000303|PubMed:11597504}; Short=AtMYB41 {ECO:0000303|PubMed:11597504}; AltName: Full=Protein LATE MERISTEM IDENTITY 2;	SubName: Full=Uncharacterized protein {ECO:0000313|EMBL:OAY49200.1};	Transcription factor, Myb superfamily	GO:0005634,nucleus; GO:0003700,DNA-binding transcription factor activity; GO:0000981,DNA-binding transcription factor activity, RNA polymerase II-specific; GO:0043565,sequence-specific DNA binding; GO:0001135,RNA polymerase II transcription regulator recruiting activity; GO:0044212,transcription regulatory region DNA binding; GO:0030154,cell differentiation; GO:0009908,flower development; GO:0009…	PF00249.31:Myb-like DNA-binding domain
Manes.05G046200.v7.0	63.3533	28.0233	-1.29761	9.28794e-56	7.1812e-54	down	K15198 transcription factor TFIIIB component B'' | (RefSeq) uncharacterized protein LOC8069083 isoform X1 (A)	--	uncharacterized protein LOC110614608 [Manihot esculenta]	--	SubName: Full=Uncharacterized protein {ECO:0000313|EMBL:OAY49318.1};	--	--	PF10248.9:Myelodysplasia-myeloid leukemia factor 1-interacting protein
Manes.05G049500.v7.0	43.3133	17.57	1.23764	0.0125222	0.0310652	up	--	--	zinc finger protein ZAT4-like [Manihot esculenta]	RecName: Full=Zinc finger protein ZAT4;	SubName: Full=Uncharacterized protein {ECO:0000313|EMBL:OAY49355.1};	FOG: Zn-finger	GO:0005634,nucleus; GO:0003700,DNA-binding transcription factor activity; GO:0046872,metal ion binding; GO:0003676,nucleic acid binding; GO:0006355,regulation of transcription, DNA-templated; GO:0006351,transcription, DNA-templated	PF13912.6:C2H2-type zinc finger
Manes.05G075400.v7.0	24.2867	7.07	1.14268	0.00145128	0.00456165	up	K13422 transcription factor MYC2 | (RefSeq) transcription factor MYC2-like (A)	ko04016: MAPK signaling pathway - plant; ko04075: Plant hormone signal transduction	hypothetical protein MANES_05G075400 [Manihot esculenta]	RecName: Full=Basic helix-loop-helix protein A;	SubName: Full=Uncharacterized protein {ECO:0000313|EMBL:OAY49692.1};	--	GO:0005634,nucleus; GO:0046983,protein dimerization activity; GO:0009813,flavonoid biosynthetic process; GO:0006355,regulation of transcription, DNA-templated; GO:0006351,transcription, DNA-templated	PF00010.26:Helix-loop-helix DNA-binding domain
Manes.05G081700.v7.0	10.56	4.38	-1.0684	1.76533e-07	1.06205e-06	down	K09419 heat shock transcription factor, other eukaryote | (RefSeq) heat stress transcription factor A-7a-like (A)	--	heat stress transcription factor A-7a-like [Manihot esculenta]	RecName: Full=Heat stress transcription factor A-6b; Short=AtHsfA6b; AltName: Full=AtHsf-07;	SubName: Full=Uncharacterized protein {ECO:0000313|EMBL:OAY49771.1};	Heat shock transcription factor	GO:0005737,cytoplasm; GO:0005634,nucleus; GO:0003700,DNA-binding transcription factor activity; GO:0043565,sequence-specific DNA binding; GO:0006351,transcription, DNA-templated	PF00447.17:HSF-type DNA-binding
Manes.05G196000.v7.0	0.953333	3.47667	2.02841	1.67231e-33	6.66263e-32	up	K03626 nascent polypeptide-associated complex subunit alpha | (RefSeq) nascent polypeptide-associated complex subunit alpha-like protein 2 isoform X1 (A)	--	hypothetical protein MANES_05G196000 [Manihot esculenta]	RecName: Full=Nascent polypeptide-associated complex subunit alpha-like protein 2; Short=NAC-alpha-like protein 2; AltName: Full=Alpha-NAC-like protein 2;	SubName: Full=Uncharacterized protein {ECO:0000313|EMBL:OAY51200.1};	Transcription factor containing NAC and TS-N domains	GO:0005829,cytosol; GO:0005854,nascent polypeptide-associated complex; GO:0015031,protein transport	PF01849.18:NAC domain
Manes.06G001800.v7.0	2.16	0.886667	1.5212	8.58969e-08	5.42183e-07	up	K00975 glucose-1-phosphate adenylyltransferase [EC:2.7.7.27] | (RefSeq) putative two-component response regulator ARR21 (A)	ko00500: Starch and sucrose metabolism; ko00520: Amino sugar and nucleotide sugar metabolism	transcription repressor KAN1-like isoform X4 [Manihot esculenta]	RecName: Full=Transcription repressor KAN1; AltName: Full=Protein KANADI 1;	SubName: Full=Uncharacterized protein {ECO:0000313|EMBL:OAY46462.1};	--	GO:0005634,nucleus; GO:0003700,DNA-binding transcription factor activity; GO:0044212,transcription regulatory region DNA binding; GO:0010158,abaxial cell fate specification; GO:0009943,adaxial/abaxial axis specification; GO:0048440,carpel development; GO:1905392,plant organ morphogenesis; GO:0048481,plant ovule development; GO:0009944,polarity specification of adaxial/abaxial axis; GO:0009956,rad…	PF00249.31:Myb-like DNA-binding domain
Manes.06G018700.v7.0	5.43667	13.7	1.79925	1.37116e-85	1.85114e-83	up	K13422 transcription factor MYC2 | (RefSeq) transcription factor MYC2-like (A)	ko04016: MAPK signaling pathway - plant; ko04075: Plant hormone signal transduction	transcription factor bHLH35-like isoform X1 [Manihot esculenta]	RecName: Full=Transcription factor bHLH35; AltName: Full=Basic helix-loop-helix protein 35; Short=AtbHLH35; Short=bHLH 35; AltName: Full=Transcription factor EN 41; AltName: Full=bHLH transcription factor bHLH035;	SubName: Full=Uncharacterized protein {ECO:0000313|EMBL:OAY46682.1};	--	GO:0005634,nucleus; GO:0003677,DNA binding; GO:0046983,protein dimerization activity; GO:0006355,regulation of transcription, DNA-templated; GO:0006351,transcription, DNA-templated	PF00010.26:Helix-loop-helix DNA-binding domain
Manes.06G060000.v7.0	28.5533	5.73667	1.31215	7.67181e-05	0.000309007	up	K14491 two-component response regulator ARR-B family | (RefSeq) two-component response regulator ORR24 (A)	ko04075: Plant hormone signal transduction	myb family transcription factor EFM-like [Manihot esculenta]	RecName: Full=Myb family transcription factor EFM {ECO:0000303|PubMed:25132385}; AltName: Full=MYB-domain transcription factor HHO4 {ECO:0000305}; AltName: Full=Protein EARLY FLOWERING MYB {ECO:0000303|PubMed:25132385}; AltName: Full=Protein HRS1 HOMOLOG 4 {ECO:0000305};	SubName: Full=Uncharacterized protein {ECO:0000313|EMBL:OAY47194.1};	--	GO:0005634,nucleus; GO:0003677,DNA binding; GO:0003700,DNA-binding transcription factor activity; GO:0009908,flower development; GO:0009740,gibberellic acid mediated signaling pathway; GO:0010452,histone H3-K36 methylation; GO:0048579,negative regulation of long-day photoperiodism, flowering; GO:1903507,negative regulation of nucleic acid-templated transcription; GO:0006355,regulation of transcri…	PF00249.31:Myb-like DNA-binding domain
Manes.06G080300.v7.0	5.29	0.166667	2.27323	3.38605e-28	1.05915e-26	up	K16189 phytochrome-interacting factor 4 | (RefSeq) transcription factor PIF4-like isoform X1 (A)	ko04075: Plant hormone signal transduction	transcription factor BIM1 isoform X4 [Manihot esculenta]	RecName: Full=Transcription factor BIM1; AltName: Full=BES1-interacting Myc-like protein 1; AltName: Full=Basic helix-loop-helix protein 46; Short=AtbHLH46; Short=bHLH 46; AltName: Full=Transcription factor EN 126; AltName: Full=bHLH transcription factor bHLH046;	SubName: Full=Uncharacterized protein {ECO:0000313|EMBL:OAY47447.1};	--	GO:0005634,nucleus; GO:0003677,DNA binding; GO:0046983,protein dimerization activity; GO:0006355,regulation of transcription, DNA-templated; GO:0006351,transcription, DNA-templated	PF00010.26:Helix-loop-helix DNA-binding domain
Manes.06G090500.v7.0	10.2367	22.4433	-1.20844	4.23703e-05	0.00017795	down	K00521 ferric-chelate reductase [EC:1.16.1.7] | (RefSeq) ferric reduction oxidase 7, chloroplastic-like (A)	--	NAC domain-containing protein 100-like [Manihot esculenta]	RecName: Full=NAC domain-containing protein 100 {ECO:0000303|PubMed:15029955}; Short=ANAC100 {ECO:0000303|PubMed:15029955}; Short=AtNAC5;	SubName: Full=NAC transcription factors 17 {ECO:0000313|EMBL:ALC78994.1};	--	GO:0005634,nucleus; GO:0003677,DNA binding; GO:0003700,DNA-binding transcription factor activity; GO:0006351,transcription, DNA-templated	PF02365.15:No apical meristem (NAM) protein
Manes.06G105100.v7.0	73.0567	38.4333	1.20396	2.58599e-05	0.000112601	up	K20043 clathrin coat assembly protein AP180 | (RefSeq) putative clathrin assembly protein At5g35200 (A)	--	dof zinc finger protein DOF5.6 [Manihot esculenta]	RecName: Full=Dof zinc finger protein DOF5.6; Short=AtDOF5.6;	SubName: Full=Uncharacterized protein {ECO:0000313|EMBL:OAY47779.1};	--	GO:0005634,nucleus; GO:0003677,DNA binding; GO:0003700,DNA-binding transcription factor activity; GO:0046872,metal ion binding; GO:0010087,phloem or xylem histogenesis; GO:0045893,positive regulation of transcription, DNA-templated; GO:0010067,procambium histogenesis; GO:0006355,regulation of transcription, DNA-templated; GO:0006351,transcription, DNA-templated	PF02701.15:Dof domain, zinc finger
Manes.06G123900.v7.0	34.9233	12.91	1.35927	0.00744176	0.0196357	up	K00521 ferric-chelate reductase [EC:1.16.1.7] | (RefSeq) ferric reduction oxidase 7, chloroplastic-like (A)	--	NAC domain-containing protein 83-like [Manihot esculenta]	RecName: Full=NAC domain-containing protein 83 {ECO:0000303|PubMed:15029955}; Short=ANAC083 {ECO:0000303|PubMed:15029955}; AltName: Full=Protein VND-INTERACTING 2 {ECO:0000303|PubMed:20388856};	SubName: Full=Uncharacterized protein {ECO:0000313|EMBL:OAY48008.1};	--	GO:0005634,nucleus; GO:0003677,DNA binding; GO:0003700,DNA-binding transcription factor activity; GO:0010150,leaf senescence; GO:0045892,negative regulation of transcription, DNA-templated; GO:0009737,response to abscisic acid; GO:0009651,response to salt stress; GO:0006351,transcription, DNA-templated; GO:0016032,viral process; GO:0010089,xylem development	PF02365.15:No apical meristem (NAM) protein
Manes.06G125100.v7.0	1.18667	2.75	-1.26789	1.09205e-07	6.77164e-07	down	K18878 BHLH transcription factor Upa20 | (RefSeq) Upa20; transcription factor bHLH137-like (A)	ko04626: Plant-pathogen interaction	transcription factor bHLH137-like [Manihot esculenta]	RecName: Full=Transcription factor bHLH137; AltName: Full=Basic helix-loop-helix protein 137; Short=AtbHLH137; Short=bHLH 137; AltName: Full=Transcription factor EN 89; AltName: Full=bHLH transcription factor bHLH137;	SubName: Full=Uncharacterized protein {ECO:0000313|EMBL:OAY48021.1};	--	GO:0005634,nucleus; GO:0003677,DNA binding; GO:0003700,DNA-binding transcription factor activity; GO:0046983,protein dimerization activity; GO:0009739,response to gibberellin; GO:0006351,transcription, DNA-templated	PF00010.26:Helix-loop-helix DNA-binding domain
Manes.06G127000.v7.0	9.79333	4.87333	2.28567	0.000650858	0.00220586	up	K12900 FUS-interacting serine-arginine-rich protein 1 | (RefSeq) serine/arginine-rich SC35-like splicing factor SCL30A (A)	ko03040: Spliceosome	ethylene-responsive transcription factor ERF115-like [Manihot esculenta]	RecName: Full=Ethylene-responsive transcription factor ERF114 {ECO:0000303|PubMed:16407444}; AltName: Full=ERF bud enhancer {ECO:0000303|PubMed:23616605};	SubName: Full=Uncharacterized protein {ECO:0000313|EMBL:OAY48048.1};	--	GO:0005634,nucleus; GO:0003700,DNA-binding transcription factor activity; GO:0043565,sequence-specific DNA binding; GO:0050832,defense response to fungus; GO:0009873,ethylene-activated signaling pathway; GO:0007275,multicellular organism development; GO:0006351,transcription, DNA-templated	PF00847.20:AP2 domain
Manes.06G157500.v7.0	28.3433	14.6333	1.84399	0.0106222	0.0268921	up	K09422 transcription factor MYB, plant | (RefSeq) transcription factor TRY-like (A)	--	transcription factor TRY-like [Manihot esculenta]	RecName: Full=Transcription factor TRY; AltName: Full=Protein TRIPTYCHON;	SubName: Full=Uncharacterized protein {ECO:0000313|EMBL:OAY48415.1};	--	GO:0005634,nucleus; GO:0003700,DNA-binding transcription factor activity; GO:0000981,DNA-binding transcription factor activity, RNA polymerase II-specific; GO:0043565,sequence-specific DNA binding; GO:0001135,RNA polymerase II transcription regulator recruiting activity; GO:0044212,transcription regulatory region DNA binding; GO:0007275,multicellular organism development; GO:0006357,regulation of…	PF00249.31:Myb-like DNA-binding domain
Manes.06G175200.v7.0	0.863333	2.29333	1.54867	0.000162824	0.000617548	up	K09422 transcription factor MYB, plant | (RefSeq) transcription factor MYB63-like isoform X1 (A)	--	transcription factor MYB63-like isoform X1 [Manihot esculenta]	RecName: Full=Transcription factor MYB72 {ECO:0000303|PubMed:9839469}; AltName: Full=Myb-related protein 72 {ECO:0000303|PubMed:9839469}; Short=AtMYB72 {ECO:0000303|PubMed:9839469};	SubName: Full=Uncharacterized protein {ECO:0000313|EMBL:OAY48661.1};	Transcription factor, Myb superfamily	GO:0005634,nucleus; GO:0003700,DNA-binding transcription factor activity; GO:0000981,DNA-binding transcription factor activity, RNA polymerase II-specific; GO:0043565,sequence-specific DNA binding; GO:0001135,RNA polymerase II transcription regulator recruiting activity; GO:0044212,transcription regulatory region DNA binding; GO:0030154,cell differentiation; GO:0071369,cellular response to ethyle…	PF00249.31:Myb-like DNA-binding domain
Manes.07G038600.v7.0	0.586667	1.51667	1.99469	4.31004e-77	5.12797e-75	up	K09264 MADS-box transcription factor, plant | (RefSeq) MADS-box transcription factor 23-like (A)	--	MADS-box protein JOINTLESS-like isoform X1 [Manihot esculenta]	RecName: Full=MADS-box protein JOINTLESS; AltName: Full=LeMADS;	SubName: Full=Uncharacterized protein {ECO:0000313|EMBL:OAY45183.1};	MADS box transcription factor	GO:0005634,nucleus; GO:0003700,DNA-binding transcription factor activity; GO:0046983,protein dimerization activity; GO:0000977,RNA polymerase II regulatory region sequence-specific DNA binding; GO:0000900,translation repressor activity, mRNA regulatory element binding; GO:0048438,floral whorl development; GO:0009910,negative regulation of flower development; GO:0045892,negative regulation of tran…	PF00319.18:SRF-type transcription factor (DNA-binding and dimerisation domain)
Manes.07G061700.v7.0	5.65667	2.15333	-1.77905	1.16219e-92	1.77088e-90	down	--	--	zinc finger protein ZAT10-like [Manihot esculenta]	RecName: Full=Zinc finger protein AZF2; AltName: Full=Zinc-finger protein 2;	SubName: Full=Uncharacterized protein {ECO:0000313|EMBL:OAY45452.1};	FOG: Zn-finger	GO:0005634,nucleus; GO:0003677,DNA binding; GO:0003700,DNA-binding transcription factor activity; GO:0046872,metal ion binding; GO:0043565,sequence-specific DNA binding; GO:0044212,transcription regulatory region DNA binding; GO:0009738,abscisic acid-activated signaling pathway; GO:0009793,embryo development ending in seed dormancy; GO:0042538,hyperosmotic salinity response; GO:0045892,negative r…	PF13912.6:C2H2-type zinc finger
Manes.07G115000.v7.0	2.61	1.11333	-2.24933	0.000599125	0.00204785	down	K09287 RAV-like factor | (RefSeq) AP2/ERF and B3 domain-containing transcription factor ARF14-like (A)	--	hypothetical protein MANES_07G115000 [Manihot esculenta]	RecName: Full=B3 domain-containing transcription factor VRN1; AltName: Full=Protein VERNALIZATION 1;	SubName: Full=Uncharacterized protein {ECO:0000313|EMBL:OAY46082.1};	--	GO:0005654,nucleoplasm; GO:0003677,DNA binding; GO:0043565,sequence-specific DNA binding; GO:0009909,regulation of flower development; GO:0006355,regulation of transcription, DNA-templated; GO:0006351,transcription, DNA-templated; GO:0010048,vernalization response	PF02362.21:B3 DNA binding domain
Manes.08G001500.v7.0	1.68	0	2.58247	9.70332e-165	4.14475e-162	up	K13424 WRKY transcription factor 33 | (RefSeq) WRKY13; probable WRKY transcription factor 26 (A)	ko04016: MAPK signaling pathway - plant; ko04626: Plant-pathogen interaction	WRKY transcription factor 44 [Manihot esculenta]	RecName: Full=WRKY transcription factor 44; AltName: Full=Protein TRANSPARENT TESTA GLABRA 2; AltName: Full=WRKY DNA-binding protein 44;	SubName: Full=Uncharacterized protein {ECO:0000313|EMBL:OAY42600.1};	--	GO:0005634,nucleus; GO:0003700,DNA-binding transcription factor activity; GO:0043565,sequence-specific DNA binding; GO:0009957,epidermal cell fate specification; GO:0010214,seed coat development; GO:0006351,transcription, DNA-templated	PF03106.15:WRKY DNA -binding domain
Manes.08G005700.v7.0	5.44667	0.796667	-1.31326	0.00628782	0.0169251	down	K12309 beta-galactosidase [EC:3.2.1.23] | (Kazusa) Lj3g3v0323160.1; - (A)	ko00052: Galactose metabolism; ko00511: Other glycan degradation; ko00531: Glycosaminoglycan degradation; ko00600: Sphingolipid metabolism; ko00604: Glycosphingolipid biosynthesis - ganglio series	zinc finger protein JACKDAW-like [Manihot esculenta]	RecName: Full=Zinc finger protein JACKDAW; AltName: Full=ID1-like zinc finger protein 3 {ECO:0000303|Ref.2}; AltName: Full=Protein indeterminate-domain 10 {ECO:0000303|PubMed:16784536};	SubName: Full=Uncharacterized protein {ECO:0000313|EMBL:OAY42659.1};	FOG: Zn-finger	GO:0005634,nucleus; GO:0003677,DNA binding; GO:0003700,DNA-binding transcription factor activity; GO:0046872,metal ion binding; GO:0008356,asymmetric cell division; GO:0051302,regulation of cell division; GO:0045604,regulation of epidermal cell differentiation; GO:0010075,regulation of meristem growth; GO:0006355,regulation of transcription, DNA-templated; GO:0048364,root development; GO:0006351,…	PF12171.8:Zinc-finger double-stranded RNA-binding
Manes.08G092900.v7.0	0.52	1.81333	1.92109	2.44881e-10	2.16659e-09	up	--	--	trihelix transcription factor GT-3b [Manihot esculenta]	RecName: Full=Trihelix transcription factor GT-3b; AltName: Full=Transcription factor GT-1-like; AltName: Full=Trihelix DNA-binding protein GT-3b;	SubName: Full=Uncharacterized protein {ECO:0000313|EMBL:OAY43726.1};	Transcription factor GT-2 and related proteins, contains trihelix DNA-binding/SANT domain	GO:0016592,mediator complex; GO:0005730,nucleolus; GO:0005634,nucleus; GO:0003700,DNA-binding transcription factor activity; GO:0000981,DNA-binding transcription factor activity, RNA polymerase II-specific; GO:0043565,sequence-specific DNA binding; GO:0006355,regulation of transcription, DNA-templated; GO:0006351,transcription, DNA-templated	PF13837.6:Myb/SANT-like DNA-binding domain
Manes.08G128900.v7.0	8.93	21.06	-1.104	4.30138e-09	3.24484e-08	down	K14486 auxin response factor | (RefSeq) auxin response factor 2-like (A)	ko04075: Plant hormone signal transduction	hypothetical protein MANES_08G128900 [Manihot esculenta]	RecName: Full=Auxin response factor 1;	SubName: Full=Uncharacterized protein {ECO:0000313|EMBL:OAY44179.1};	--	GO:0005634,nucleus; GO:0003677,DNA binding; GO:0003700,DNA-binding transcription factor activity; GO:0042802,identical protein binding; GO:0009734,auxin-activated signaling pathway; GO:0010150,leaf senescence; GO:0045892,negative regulation of transcription, DNA-templated; GO:0009733,response to auxin; GO:0006351,transcription, DNA-templated	PF06507.13:Auxin response factor
Manes.08G148000.v7.0	0.29	1.09333	2.5859	2.70907e-08	1.82775e-07	up	K00521 ferric-chelate reductase [EC:1.16.1.7] | (RefSeq) ferric reduction oxidase 7, chloroplastic-like (A)	--	NAC domain-containing protein 100-like [Manihot esculenta]	RecName: Full=NAC domain-containing protein 87 {ECO:0000303|PubMed:15029955}; Short=ANAC087 {ECO:0000303|PubMed:15029955};	SubName: Full=NAC transcription factors 15 {ECO:0000313|EMBL:ALC78992.1};	--	GO:0005737,cytoplasm; GO:0005634,nucleus; GO:0003677,DNA binding; GO:0003700,DNA-binding transcription factor activity; GO:0006351,transcription, DNA-templated	PF02365.15:No apical meristem (NAM) protein
Manes.08G149600.v7.0	2.74863	0.695984	1.06054	2.1951e-06	1.12679e-05	up	K12580 CCR4-NOT transcription complex subunit 3 | (RefSeq) myb-related protein 1-like isoform X1 (A)	ko03018: RNA degradation	myb-related protein 2-like [Manihot esculenta]	RecName: Full=Myb-related protein 2 {ECO:0000303|PubMed:21255164}; AltName: Full=Myb family transcription factor PHL9 {ECO:0000305}; AltName: Full=Protein NITROGEN STARVATION RESPONSE 1 {ECO:0000303|PubMed:15592750}; Short=AtNSR1 {ECO:0000303|PubMed:15592750}; AltName: Full=Protein PHR1-LIKE 9 {ECO:0000305};	SubName: Full=Uncharacterized protein {ECO:0000313|EMBL:OAY44430.1};	--	GO:0005634,nucleus; GO:0003677,DNA binding; GO:0003700,DNA-binding transcription factor activity; GO:0006351,transcription, DNA-templated	PF14379.6:MYB-CC type transfactor, LHEQLE motif
Manes.09G016300.v7.0	5.03333	11.9467	1.04274	0.0200644	0.0467833	up	K16225 probable WRKY transcription factor 52 | (RefSeq) disease resistance protein RRS1-like (A)	ko04626: Plant-pathogen interaction	probable WRKY transcription factor 30 [Manihot esculenta]	RecName: Full=Probable WRKY transcription factor 70; AltName: Full=WRKY DNA-binding protein 70;	SubName: Full=WRKY transcription factor 46 {ECO:0000313|EMBL:AMO00414.1};	--	GO:0005634,nucleus; GO:0003700,DNA-binding transcription factor activity; GO:0043565,sequence-specific DNA binding; GO:0042742,defense response to bacterium; GO:0050832,defense response to fungus; GO:0009864,induced systemic resistance, jasmonic acid mediated signaling pathway; GO:1900056,negative regulation of leaf senescence; GO:0045892,negative regulation of transcription, DNA-templated; GO:00…	PF03106.15:WRKY DNA -binding domain
Manes.09G025200.v7.0	23.24	3.89667	-1.75635	5.15454e-81	6.33522e-79	down	K08064 nuclear transcription factor Y, alpha | (RefSeq) nuclear transcription factor Y subunit A-9-like isoform X1 (A)	--	nuclear transcription factor Y subunit A-9-like isoform X1 [Manihot esculenta]	RecName: Full=Nuclear transcription factor Y subunit A-9; Short=AtNF-YA-9;	SubName: Full=Uncharacterized protein {ECO:0000313|EMBL:OAY40472.1};	CCAAT-binding factor, subunit B (HAP2)	GO:0016602,CCAAT-binding factor complex; GO:0003677,DNA binding; GO:0003700,DNA-binding transcription factor activity; GO:0009793,embryo development ending in seed dormancy; GO:0055046,microgametogenesis; GO:0045892,negative regulation of transcription, DNA-templated; GO:0009555,pollen development; GO:0048316,seed development; GO:0010262,somatic embryogenesis; GO:0006351,transcription, DNA-templa…	PF02045.15:CCAAT-binding transcription factor (CBF-B/NF-YA) subunit B
Manes.09G033400.v7.0	0.39	1.24	2.34269	6.60311e-19	1.20992e-17	up	K12741 heterogeneous nuclear ribonucleoprotein A1/A3 | (RefSeq) RNA-binding protein Musashi homolog 2 (A)	ko03040: Spliceosome	hypothetical protein MANES_09G033400 [Manihot esculenta]	RecName: Full=Myb family transcription factor PHL5 {ECO:0000305}; AltName: Full=Protein PHR1-LIKE 5 {ECO:0000305};	SubName: Full=Uncharacterized protein {ECO:0000313|EMBL:OAY40583.1};	--	GO:0005634,nucleus; GO:0003677,DNA binding; GO:0003700,DNA-binding transcription factor activity; GO:0006355,regulation of transcription, DNA-templated; GO:0006351,transcription, DNA-templated	PF14379.6:MYB-CC type transfactor, LHEQLE motif
Manes.09G051400.v7.0	17.0333	8.6	7.761	3.53543e-10	3.06553e-09	up	K09287 RAV-like factor | (RefSeq) hypothetical protein (A)	--	B3 domain-containing protein At2g36080 [Manihot esculenta]	RecName: Full=B3 domain-containing protein At2g36080; AltName: Full=Protein AUXIN RESPONSIVE FACTOR 31;	SubName: Full=Uncharacterized protein {ECO:0000313|EMBL:OAY40818.1};	--	GO:0005634,nucleus; GO:0003677,DNA binding; GO:0003700,DNA-binding transcription factor activity; GO:0045892,negative regulation of transcription, DNA-templated; GO:0080167,response to karrikin; GO:0006351,transcription, DNA-templated	PF02362.21:B3 DNA binding domain
Manes.09G052800.v7.0	48.8833	14.8133	2.67559	2.98974e-08	2.00723e-07	up	K00521 ferric-chelate reductase [EC:1.16.1.7] | (RefSeq) ferric reduction oxidase 7, chloroplastic-like (A)	--	hypothetical protein MANES_09G052800 [Manihot esculenta]	RecName: Full=NAC domain-containing protein 90; Short=ANAC090;	SubName: Full=Uncharacterized protein {ECO:0000313|EMBL:OAY40836.1};	--	GO:0005634,nucleus; GO:0003677,DNA binding; GO:0003700,DNA-binding transcription factor activity; GO:0006351,transcription, DNA-templated	PF02365.15:No apical meristem (NAM) protein
Manes.09G079800.v7.0	0.226667	1.02333	4.97941	5.03014e-10	4.27899e-09	up	K12133 MYB-related transcription factor LHY | (RefSeq) protein CCA1-like isoform X1 (A)	ko04712: Circadian rhythm - plant	hypothetical protein MANES_09G079800 [Manihot esculenta]	RecName: Full=Protein REVEILLE 8; AltName: Full=MYB-like transcription factor; AltName: Full=Protein LHY-CCA1-like 5;	SubName: Full=Uncharacterized protein {ECO:0000313|EMBL:OAY41171.1};	Zuotin and related molecular chaperones (DnaJ superfamily), contains DNA-binding domains	GO:0005634,nucleus; GO:0003700,DNA-binding transcription factor activity; GO:0043565,sequence-specific DNA binding; GO:0001190,NA; GO:0032922,circadian regulation of gene expression; GO:0043966,histone H3 acetylation; GO:0048573,photoperiodism, flowering; GO:0042753,positive regulation of circadian rhythm; GO:0010628,positive regulation of gene expression; GO:0042752,regulation of circadian rhyth…	PF00249.31:Myb-like DNA-binding domain
Manes.09G080100.v7.0	3.144	0.154241	-2.11704	0.000102256	0.000403327	down	K09284 AP2-like factor, euAP2 lineage | (RefSeq) ethylene-responsive transcription factor RAP2-7-like (A)	--	hypothetical protein MANES_09G080100 [Manihot esculenta]	RecName: Full=Floral homeotic protein APETALA 2 {ECO:0000303|PubMed:7919989};	SubName: Full=Uncharacterized protein {ECO:0000313|EMBL:OAY41174.1};	--	GO:0005634,nucleus; GO:0003677,DNA binding; GO:0003700,DNA-binding transcription factor activity; GO:0030154,cell differentiation; GO:0009908,flower development; GO:0010073,meristem maintenance; GO:0048481,plant ovule development; GO:0048316,seed development; GO:0010093,specification of floral organ identity; GO:0006351,transcription, DNA-templated	PF00847.20:AP2 domain
Manes.09G106100.v7.0	1.45	0.246667	2.35235	9.758e-18	1.66179e-16	up	--	--	trihelix transcription factor GT-3b-like [Manihot esculenta]	RecName: Full=Trihelix transcription factor GT-3a; AltName: Full=Trihelix DNA-binding protein GT-3a;	SubName: Full=Uncharacterized protein {ECO:0000313|EMBL:OAY41491.1};	Transcription factor GT-2 and related proteins, contains trihelix DNA-binding/SANT domain	GO:0005634,nucleus; GO:0003700,DNA-binding transcription factor activity; GO:0042802,identical protein binding; GO:0000981,DNA-binding transcription factor activity, RNA polymerase II-specific; GO:0043565,sequence-specific DNA binding; GO:0006355,regulation of transcription, DNA-templated; GO:0006351,transcription, DNA-templated	PF13837.6:Myb/SANT-like DNA-binding domain
Manes.09G125000.v7.0	205.963	95.0633	2.01272	3.96675e-05	0.000167517	up	K00521 ferric-chelate reductase [EC:1.16.1.7] | (RefSeq) ferric reduction oxidase 7, chloroplastic-like (A)	--	hypothetical protein MANES_09G125000, partial [Manihot esculenta]	RecName: Full=NAC domain-containing protein 14 {ECO:0000303|PubMed:15029955}; Short=ANAC014 {ECO:0000303|PubMed:15029955}; AltName: Full=Protein NTM1-like 2 {ECO:0000303|PubMed:17158162};	SubName: Full=Uncharacterized protein {ECO:0000313|EMBL:OAY41731.1}; Flags: Fragment;	--	GO:0016021,integral component of membrane; GO:0005634,nucleus; GO:0003677,DNA binding; GO:0003700,DNA-binding transcription factor activity; GO:0006351,transcription, DNA-templated	PF02365.15:No apical meristem (NAM) protein
Manes.09G143800.v7.0	0.0375183	1.64231	2.78319	1.02001e-05	4.73918e-05	up	K00521 ferric-chelate reductase [EC:1.16.1.7] | (RefSeq) ferric reduction oxidase 7, chloroplastic-like (A)	--	NAC domain-containing protein 92-like [Manihot esculenta]	RecName: Full=NAC domain-containing protein 87 {ECO:0000303|PubMed:15029955}; Short=ANAC087 {ECO:0000303|PubMed:15029955};	SubName: Full=NAC transcription factors 78 {ECO:0000313|EMBL:ALC79055.1};	--	GO:0005737,cytoplasm; GO:0005634,nucleus; GO:0003677,DNA binding; GO:0003700,DNA-binding transcription factor activity; GO:0006351,transcription, DNA-templated	PF02365.15:No apical meristem (NAM) protein
Manes.09G144100.v7.0	1.34	8.89	-2.91235	2.1639e-09	1.6993e-08	down	K00521 ferric-chelate reductase [EC:1.16.1.7] | (RefSeq) ferric reduction oxidase 7, chloroplastic-like (A)	--	NAC transcription factor 47 [Manihot esculenta]	RecName: Full=NAC transcription factor 47 {ECO:0000305}; AltName: Full=NAC domain-containing protein 47 {ECO:0000305}; Short=ANAC047 {ECO:0000305}; AltName: Full=Protein SPEEDY HYPONASTIC GROWTH {ECO:0000303|PubMed:24363315};	SubName: Full=NAC transcription factors 14 {ECO:0000313|EMBL:ALC78991.1};	--	GO:0005634,nucleus; GO:0003700,DNA-binding transcription factor activity; GO:0043565,sequence-specific DNA binding; GO:0009793,embryo development ending in seed dormancy; GO:0010365,positive regulation of ethylene biosynthetic process; GO:0009413,response to flooding; GO:0006351,transcription, DNA-templated	PF02365.15:No apical meristem (NAM) protein
Manes.09G153300.v7.0	1.78333	5.32667	-1.34932	1.33355e-12	1.51074e-11	down	--	--	light-inducible protein CPRF2-like [Manihot esculenta]	RecName: Full=Light-inducible protein CPRF2; AltName: Full=Common plant regulatory factor 2; Short=CPRF-2;	SubName: Full=Uncharacterized protein {ECO:0000313|EMBL:OAY42105.1};	--	GO:0005634,nucleus; GO:0003677,DNA binding; GO:0003700,DNA-binding transcription factor activity; GO:0006351,transcription, DNA-templated	PF12498.8:Basic leucine-zipper C terminal
Manes.09G181800.v7.0	20.05	84.2433	-1.11618	1.15583e-19	2.23346e-18	down	K12126 phytochrome-interacting factor 3 | (RefSeq) transcription factor PIF3-like isoform X1 (A)	ko04075: Plant hormone signal transduction; ko04712: Circadian rhythm - plant	transcription factor PIF3-like isoform X1 [Manihot esculenta]	RecName: Full=Transcription factor PIF3; AltName: Full=Basic helix-loop-helix protein 8; Short=AtbHLH8; Short=bHLH 8; AltName: Full=Phytochrome-associated protein 3; AltName: Full=Phytochrome-interacting factor 3; AltName: Full=Transcription factor EN 100; AltName: Full=bHLH transcription factor bHLH008;	SubName: Full=Uncharacterized protein {ECO:0000313|EMBL:OAY42464.1};	--	GO:0005634,nucleus; GO:0003677,DNA binding; GO:0003700,DNA-binding transcription factor activity; GO:0042802,identical protein binding; GO:0046983,protein dimerization activity; GO:0009704,de-etiolation; GO:0009740,gibberellic acid mediated signaling pathway; GO:0031539,positive regulation of anthocyanin metabolic process; GO:0010017,red or far-red light signaling pathway; GO:0009585,red, far-red…	PF00010.26:Helix-loop-helix DNA-binding domain
Manes.09G182000.v7.0	0.483333	1.22	1.87041	0.00844816	0.0219576	up	K09422 transcription factor MYB, plant | (RefSeq) transcription factor MYB61-like (A)	--	transcription factor MYB61-like [Manihot esculenta]	RecName: Full=Transcription factor MYB61 {ECO:0000305}; AltName: Full=Myb-related protein 61 {ECO:0000305}; Short=AtMYB61 {ECO:0000303|PubMed:16005292};	SubName: Full=Uncharacterized protein {ECO:0000313|EMBL:OAY42466.1};	Transcription factor, Myb superfamily	GO:0005634,nucleus; GO:0003700,DNA-binding transcription factor activity; GO:0000981,DNA-binding transcription factor activity, RNA polymerase II-specific; GO:0043565,sequence-specific DNA binding; GO:0001135,RNA polymerase II transcription regulator recruiting activity; GO:0044212,transcription regulatory region DNA binding; GO:0030154,cell differentiation; GO:0010087,phloem or xylem histogenesi…	PF00249.31:Myb-like DNA-binding domain
Manes.10G027000.v7.0	0.256667	2.12333	-1.98697	2.99129e-14	3.9127e-13	down	--	--	AT-hook motif nuclear-localized protein 15-like [Manihot esculenta]	RecName: Full=AT-hook motif nuclear-localized protein 20 {ECO:0000312|EMBL:FAA00291.1};	RecName: Full=AT-hook motif nuclear-localized protein {ECO:0000256|PIRNR:PIRNR016021};	--	GO:0005634,nucleus; GO:0003680,AT DNA binding; GO:0003700,DNA-binding transcription factor activity; GO:0042742,defense response to bacterium; GO:0045087,innate immune response; GO:1900425,negative regulation of defense response to bacterium; GO:0045824,negative regulation of innate immune response; GO:0006351,transcription, DNA-templated	PF03479.15:Plants and Prokaryotes Conserved (PCC) domain
Manes.10G029200.v7.0	1.69333	8.55667	-8.78773	2.53177e-12	2.77759e-11	down	K14494 DELLA protein | (RefSeq) DELLA protein SLR1 (A)	ko04075: Plant hormone signal transduction	scarecrow-like protein 30 [Manihot esculenta]	RecName: Full=Scarecrow-like protein 14; Short=AtSCL14; AltName: Full=GRAS family protein 2; Short=AtGRAS-2;	SubName: Full=Uncharacterized protein {ECO:0000313|EMBL:OAY38618.1};	--	GO:0005829,cytosol; GO:0005634,nucleus; GO:0003700,DNA-binding transcription factor activity; GO:0043565,sequence-specific DNA binding; GO:0045893,positive regulation of transcription, DNA-templated; GO:0006355,regulation of transcription, DNA-templated; GO:0009410,response to xenobiotic stimulus; GO:0006351,transcription, DNA-templated	PF03514.14:GRAS domain family
Manes.10G041100.v7.0	6.07333	2.26667	1.41259	2.55506e-08	1.73191e-07	up	K09284 AP2-like factor, euAP2 lineage | (RefSeq) floral homeotic protein APETALA 2-like isoform X1 (A)	--	floral homeotic protein APETALA 2-like isoform X1 [Manihot esculenta]	RecName: Full=Floral homeotic protein APETALA 2 {ECO:0000303|PubMed:7919989};	SubName: Full=Uncharacterized protein {ECO:0000313|EMBL:OAY38777.1};	--	GO:0005634,nucleus; GO:0003677,DNA binding; GO:0003700,DNA-binding transcription factor activity; GO:0030154,cell differentiation; GO:0009908,flower development; GO:0010073,meristem maintenance; GO:0048481,plant ovule development; GO:0048316,seed development; GO:0010093,specification of floral organ identity; GO:0006351,transcription, DNA-templated	PF00847.20:AP2 domain
Manes.10G052400.v7.0	1.41155	5.49726	-1.22444	1.39598e-09	1.12195e-08	down	--	--	hypothetical protein MANES_10G052400 [Manihot esculenta]	RecName: Full=NAC domain containing protein 50 {ECO:0000303|PubMed:15029955}; Short=ANAC050 {ECO:0000303|PubMed:15029955};	SubName: Full=Uncharacterized protein {ECO:0000313|EMBL:OAY38911.1};	--	GO:0005634,nucleus; GO:0003700,DNA-binding transcription factor activity; GO:0043565,sequence-specific DNA binding; GO:0000976,transcription regulatory region sequence-specific DNA binding; GO:0009908,flower development; GO:0034720,histone H3-K4 demethylation; GO:0045892,negative regulation of transcription, DNA-templated; GO:0048573,photoperiodism, flowering; GO:0060966,regulation of gene silenc…	PF16559.5:GIT coiled-coil Rho guanine nucleotide exchange factor
Manes.10G062800.v7.0	5.73976	1.44462	-1.70243	6.9061e-06	3.29933e-05	down	K08869 aarF domain-containing kinase | (RefSeq) predicted protein (A)	--	hypothetical protein MANES_10G062800 [Manihot esculenta]	RecName: Full=Transcription factor SRM1 {ECO:0000305}; AltName: Full=Myb-related protein SRM1 {ECO:0000305}; AltName: Full=Protein SALT-RELATED MYB 1 {ECO:0000303|PubMed:26243618};	SubName: Full=Uncharacterized protein {ECO:0000313|EMBL:OAY39042.1};	Zuotin and related molecular chaperones (DnaJ superfamily), contains DNA-binding domains	GO:0005634,nucleus; GO:0003677,DNA binding; GO:0003700,DNA-binding transcription factor activity; GO:0009738,abscisic acid-activated signaling pathway; GO:1901001,negative regulation of response to salt stress; GO:0010116,positive regulation of abscisic acid biosynthetic process; GO:1905615,positive regulation of developmental vegetative growth; GO:0045893,positive regulation of transcription, DN…	PF00249.31:Myb-like DNA-binding domain
Manes.10G123300.v7.0	142.433	60.9533	-1.51622	3.25093e-31	1.16998e-29	down	K14494 DELLA protein | (RefSeq) DELLA protein GAIP-like (A)	ko04075: Plant hormone signal transduction	DELLA protein GAIP-like [Manihot esculenta]	RecName: Full=DELLA protein GAI; AltName: Full=GRAS family protein 3; Short=AtGRAS-3; AltName: Full=Gibberellic acid-insensitive mutant protein; AltName: Full=Restoration of growth on ammonia protein 2;	SubName: Full=Uncharacterized protein {ECO:0000313|EMBL:OAY39805.1};	--	GO:0005634,nucleus; GO:0003700,DNA-binding transcription factor activity; GO:0043565,sequence-specific DNA binding; GO:0000989,NA; GO:0009740,gibberellic acid mediated signaling pathway; GO:0033206,meiotic cytokinesis; GO:0007275,multicellular organism development; GO:1905614,negative regulation of developmental vegetative growth; GO:0010629,negative regulation of gene expression; GO:0009938,nega…	PF03514.14:GRAS domain family
Manes.11G002500.v7.0	44.4	14.8433	1.13856	0.00590301	0.0159801	up	K14494 DELLA protein | (RefSeq) DELLA protein GAI (A)	ko04075: Plant hormone signal transduction	scarecrow-like protein 3 [Manihot esculenta]	RecName: Full=Scarecrow-like protein 3; Short=AtSCL3; AltName: Full=GRAS family protein 5; Short=AtGRAS-5;	SubName: Full=Uncharacterized protein {ECO:0000313|EMBL:OAY36192.1};	--	GO:0005634,nucleus; GO:0003700,DNA-binding transcription factor activity; GO:0043565,sequence-specific DNA binding; GO:0000989,NA; GO:0006355,regulation of transcription, DNA-templated; GO:0009739,response to gibberellin; GO:0006351,transcription, DNA-templated	PF03514.14:GRAS domain family
Manes.11G006200.v7.0	6.84667	30.4967	1.58306	3.37637e-12	3.64888e-11	up	K12501 homogentisate solanesyltransferase [EC:2.5.1.117] | (RefSeq) hypothetical protein (A)	ko00130: Ubiquinone and other terpenoid-quinone biosynthesis	trihelix transcription factor ASIL2-like isoform X1 [Manihot esculenta]	RecName: Full=Trihelix transcription factor ASIL2 {ECO:0000305}; AltName: Full=6B-interacting protein 1-like 2 {ECO:0000303|PubMed:21330492}; AltName: Full=Trihelix DNA-binding protein ASIL2 {ECO:0000305};	SubName: Full=Uncharacterized protein {ECO:0000313|EMBL:OAY36235.1};	Transcription factor GT-2 and related proteins, contains trihelix DNA-binding/SANT domain	GO:0005634,nucleus; GO:0003700,DNA-binding transcription factor activity; GO:0043565,sequence-specific DNA binding; GO:0009793,embryo development ending in seed dormancy; GO:0006355,regulation of transcription, DNA-templated; GO:0010431,seed maturation; GO:0006351,transcription, DNA-templated	PF13837.6:Myb/SANT-like DNA-binding domain
Manes.11G007000.v7.0	2.76	8.33333	1.3846	0.00248377	0.00739511	up	--	--	sigma factor binding protein 1, chloroplastic-like [Manihot esculenta]	RecName: Full=Sigma factor binding protein 1, chloroplastic; Short=AtsibI; Short=Sigma factor binding protein I; AltName: Full=SigA binding protein; AltName: Full=VQ motif-containing protein 23 {ECO:0000303|PubMed:22535423}; Short=AtVQ23 {ECO:0000303|PubMed:22535423}; Flags: Precursor;	SubName: Full=Uncharacterized protein {ECO:0000313|EMBL:OAY36251.1};	--	GO:0009507,chloroplast; GO:0005634,nucleus; GO:0071482,cellular response to light stimulus; GO:0009816,defense response to bacterium, incompatible interaction; GO:0051091,positive regulation of DNA-binding transcription factor activity	PF05678.14:VQ motif
Manes.11G020600.v7.0	1.99	5.19667	3.6531	8.72089e-12	9.02429e-11	up	K09422 transcription factor MYB, plant | (RefSeq) transcription repressor MYB6-like (A)	--	transcription repressor MYB6-like [Manihot esculenta]	RecName: Full=Anthocyanin regulatory C1 protein;	SubName: Full=Uncharacterized protein {ECO:0000313|EMBL:OAY36424.1};	Transcription factor, Myb superfamily	GO:0005634,nucleus; GO:0003677,DNA binding; GO:0006355,regulation of transcription, DNA-templated; GO:0006351,transcription, DNA-templated	PF00249.31:Myb-like DNA-binding domain
Manes.11G051200.v7.0	0.73	2.78	1.35165	4.73548e-15	6.67682e-14	up	K14484 auxin-responsive protein IAA | (RefSeq) auxin-responsive protein IAA17-like (A)	ko04075: Plant hormone signal transduction	auxin-responsive protein IAA17-like [Manihot esculenta]	RecName: Full=Auxin-responsive protein IAA14; AltName: Full=Indoleacetic acid-induced protein 14; AltName: Full=Protein SOLITARY ROOT;	RecName: Full=Auxin-responsive protein {ECO:0000256|RuleBase:RU004549};	--	GO:0005634,nucleus; GO:0003700,DNA-binding transcription factor activity; GO:0009734,auxin-activated signaling pathway; GO:0010102,lateral root morphogenesis; GO:0045892,negative regulation of transcription, DNA-templated; GO:0009733,response to auxin; GO:0006351,transcription, DNA-templated	PF02309.16:AUX/IAA family
Manes.11G053400.v7.0	1.65	6.69667	1.78199	0.000185202	0.000694966	up	K15196 transcription factor IIIB 90 kDa subunit | (RefSeq) hypothetical protein (A)	--	F-box only protein 6-like [Manihot esculenta]	RecName: Full=Protein UNUSUAL FLORAL ORGANS; AltName: Full=F-box only protein 1; Short=AtFBX1;	SubName: Full=Uncharacterized protein {ECO:0000313|EMBL:OAY36845.1};	--	GO:0005634,nucleus; GO:0008134,transcription factor binding; GO:0004842,ubiquitin-protein transferase activity; GO:0030154,cell differentiation; GO:0009908,flower development; GO:0006355,regulation of transcription, DNA-templated; GO:0031146,SCF-dependent proteasomal ubiquitin-dependent protein catabolic process; GO:0006351,transcription, DNA-templated	PF00646.33:F-box domain
Manes.11G086600.v7.0	3.09667	16.5933	1.02626	6.14295e-07	3.41864e-06	up	K18878 BHLH transcription factor Upa20 | (RefSeq) Upa20; transcription factor bHLH137-like (A)	ko04626: Plant-pathogen interaction	transcription factor bHLH63-like [Manihot esculenta]	RecName: Full=Transcription factor bHLH63; AltName: Full=Basic helix-loop-helix protein 63; Short=AtbHLH63; Short=bHLH 63; AltName: Full=Protein CRYPTOCHROME INTERACTING BASIC-HELIX-LOOP-HELIX 1; AltName: Full=Transcription factor EN 84; AltName: Full=bHLH transcription factor bHLH063;	SubName: Full=Uncharacterized protein {ECO:0000313|EMBL:OAY37256.1};	--	GO:0005634,nucleus; GO:0003677,DNA binding; GO:0003700,DNA-binding transcription factor activity; GO:0046983,protein dimerization activity; GO:0009908,flower development; GO:0009911,positive regulation of flower development; GO:0009637,response to blue light; GO:0006351,transcription, DNA-templated	PF00010.26:Helix-loop-helix DNA-binding domain
Manes.11G114000.v7.0	0.24	6.98	1.33394	4.11353e-10	3.53037e-09	up	--	--	transcription factor IBH1-like [Manihot esculenta]	RecName: Full=Transcription factor IBH1; Short=AtIBH1; AltName: Full=BHLH transcription factor zeta; Short=bHLH zeta; AltName: Full=Basic helix-loop-helix protein 158; Short=AtbHLH158; Short=bHLH 158; AltName: Full=Protein ILI1-BINDING BHLH 1; AltName: Full=bHLH transcription factor bHLH158;	SubName: Full=Uncharacterized protein {ECO:0000313|EMBL:OAY37602.1};	--	GO:0005634,nucleus; GO:0003700,DNA-binding transcription factor activity; GO:0046983,protein dimerization activity; GO:0043565,sequence-specific DNA binding; GO:0009742,brassinosteroid mediated signaling pathway; GO:0009740,gibberellic acid mediated signaling pathway; GO:0040008,regulation of growth; GO:0006351,transcription, DNA-templated	--
Manes.11G142800.v7.0	4.53	1.47667	-1.83901	0.00683093	0.0181991	down	K00521 ferric-chelate reductase [EC:1.16.1.7] | (RefSeq) ferric reduction oxidase 7, chloroplastic-like (A)	--	NAC transcription factor 56-like [Manihot esculenta]	RecName: Full=NAC transcription factor 29; Short=AtNAC029; AltName: Full=Protein NAC-LIKE, ACTIVATED BY AP3/PI; Short=AtNAP;	SubName: Full=NAC transcription factors 75 {ECO:0000313|EMBL:ALC79052.1};	--	GO:0005634,nucleus; GO:0003677,DNA binding; GO:0003700,DNA-binding transcription factor activity; GO:0009793,embryo development ending in seed dormancy; GO:0009908,flower development; GO:0009835,fruit ripening; GO:0010150,leaf senescence; GO:0009825,multidimensional cell growth; GO:0006351,transcription, DNA-templated	PF02365.15:No apical meristem (NAM) protein
Manes.11G148000.v7.0	0.516667	6.96333	1.46602	2.42895e-08	1.65115e-07	up	--	--	BEL1-like homeodomain protein 8 [Manihot esculenta]	RecName: Full=BEL1-like homeodomain protein 8; Short=BEL1-like protein 8; AltName: Full=Protein POUND-FOOLISH;	SubName: Full=Uncharacterized protein {ECO:0000313|EMBL:OAY38045.1};	Transcription factor MEIS1 and related HOX domain proteins	GO:0005634,nucleus; GO:0003677,DNA binding; GO:0003700,DNA-binding transcription factor activity; GO:0010229,inflorescence development; GO:0080006,internode patterning; GO:0010076,maintenance of floral meristem identity; GO:0010077,maintenance of inflorescence meristem identity; GO:0007389,pattern specification process; GO:1905393,plant organ formation; GO:0010223,secondary shoot formation; GO:00…	PF07526.11:Associated with HOX
Manes.11G152400.v7.0	38.4833	265.77	1.04775	0.0119264	0.0297686	up	K14841 ribosome biogenesis protein NSA1 | (RefSeq) WD repeat-containing protein DDB_G0290555 (A)	--	hypothetical protein MANES_11G152400 [Manihot esculenta]	RecName: Full=Zinc finger protein ZAT5;	SubName: Full=Uncharacterized protein {ECO:0000313|EMBL:OAY38097.1};	FOG: Zn-finger	GO:0005634,nucleus; GO:0003700,DNA-binding transcription factor activity; GO:0046872,metal ion binding; GO:0043565,sequence-specific DNA binding; GO:0006355,regulation of transcription, DNA-templated; GO:0006351,transcription, DNA-templated	PF13912.6:C2H2-type zinc finger
Manes.12G010200.v7.0	3.3	27.07	1.01305	1.15723e-10	1.06284e-09	up	K13415 protein brassinosteroid insensitive 1 [EC:2.7.10.1 2.7.11.1] | (RefSeq) uncharacterized protein LOC103413440 isoform X1 (A)	ko04075: Plant hormone signal transduction	squamosa promoter-binding-like protein 2 [Manihot esculenta]	RecName: Full=Squamosa promoter-binding-like protein 2;	SubName: Full=Uncharacterized protein {ECO:0000313|EMBL:OAY34302.1};	--	GO:0005634,nucleus; GO:0003700,DNA-binding transcription factor activity; GO:0046872,metal ion binding; GO:0043565,sequence-specific DNA binding; GO:0044212,transcription regulatory region DNA binding; GO:0048653,anther development; GO:0048510,regulation of timing of transition from vegetative to reproductive phase; GO:0006355,regulation of transcription, DNA-templated; GO:0006351,transcription, …	PF03110.14:SBP domain
Manes.12G034000.v7.0	22.98	7.29667	-1.08864	1.73784e-08	1.20589e-07	down	K14494 DELLA protein | (RefSeq) DELLA protein GAIP-B-like (A)	ko04075: Plant hormone signal transduction	protein SCARECROW-like [Manihot esculenta]	RecName: Full=Protein SCARECROW; Short=AtSCR; AltName: Full=GRAS family protein 20; Short=AtGRAS-20; AltName: Full=Protein SHOOT GRAVITROPISM 1;	SubName: Full=Uncharacterized protein {ECO:0000313|EMBL:OAY34617.1};	--	GO:0005634,nucleus; GO:0003700,DNA-binding transcription factor activity; GO:0043565,sequence-specific DNA binding; GO:0008356,asymmetric cell division; GO:0090610,bundle sheath cell fate specification; GO:0009630,gravitropism; GO:0048366,leaf development; GO:0051457,maintenance of protein location in nucleus; GO:0009956,radial pattern formation; GO:0006351,transcription, DNA-templated	PF03514.14:GRAS domain family
Manes.12G057400.v7.0	5.38	12.1267	1.29228	0.00291912	0.00854324	up	K06883 uncharacterized protein | (RefSeq) GPN-loop GTPase 3-like isoform X1 (A)	--	hypothetical protein MANES_12G057400 [Manihot esculenta]	RecName: Full=GPN-loop GTPase QQT1 {ECO:0000305}; EC=3.6.5.- {ECO:0000305}; AltName: Full=Protein EMBRYO DEFECTIVE 1705 {ECO:0000303|PubMed:17419841}; AltName: Full=Protein QUATRE QUART 1 {ECO:0000303|PubMed:17419841};	SubName: Full=Uncharacterized protein {ECO:0000313|EMBL:OAY34916.1};	Putative transcription factor FET5	GO:0005737,cytoplasm; GO:0005874,microtubule; GO:0003924,GTPase activity; GO:0051301,cell division; GO:0009658,chloroplast organization; GO:0032502,developmental process; GO:0009793,embryo development ending in seed dormancy; GO:0044376,NA; GO:1990022,NA; GO:1902182,shoot apical meristem development	PF03029.17:Conserved hypothetical ATP binding protein
Manes.12G058000.v7.0	17.0667	37.3933	-2.38377	4.73691e-12	5.02749e-11	down	K06883 uncharacterized protein | (RefSeq) GPN-loop GTPase 3 (A)	--	hypothetical protein MANES_12G058000 [Manihot esculenta]	RecName: Full=GPN-loop GTPase QQT1 {ECO:0000305}; EC=3.6.5.- {ECO:0000305}; AltName: Full=Protein EMBRYO DEFECTIVE 1705 {ECO:0000303|PubMed:17419841}; AltName: Full=Protein QUATRE QUART 1 {ECO:0000303|PubMed:17419841};	SubName: Full=Uncharacterized protein {ECO:0000313|EMBL:OAY34922.1};	Putative transcription factor FET5	GO:0005737,cytoplasm; GO:0005874,microtubule; GO:0003924,GTPase activity; GO:0051301,cell division; GO:0009658,chloroplast organization; GO:0032502,developmental process; GO:0009793,embryo development ending in seed dormancy; GO:0044376,NA; GO:1990022,NA; GO:1902182,shoot apical meristem development	PF03029.17:Conserved hypothetical ATP binding protein
Manes.12G061900.v7.0	1.76779	0.573508	-1.03675	3.94875e-25	1.04988e-23	down	K14494 DELLA protein | (RefSeq) DELLA protein RGL2 (A)	ko04075: Plant hormone signal transduction	scarecrow-like transcription factor PAT1 [Manihot esculenta]	RecName: Full=Scarecrow-like transcription factor PAT1; AltName: Full=GRAS family protein 29; Short=AtGRAS-29; AltName: Full=Protein PHYTOCHROME A SIGNAL TRANSDUCTION 1;	SubName: Full=Uncharacterized protein {ECO:0000313|EMBL:OAY34981.1};	--	GO:0005737,cytoplasm; GO:0005634,nucleus; GO:0003700,DNA-binding transcription factor activity; GO:0043565,sequence-specific DNA binding; GO:0004871,NA; GO:0009640,photomorphogenesis; GO:0006355,regulation of transcription, DNA-templated; GO:0006351,transcription, DNA-templated	PF03514.14:GRAS domain family
Manes.12G089800.v7.0	0	1.83032	-5.07775	1.70665e-25	4.60813e-24	down	K14491 two-component response regulator ARR-B family | (RefSeq) predicted protein (A)	ko04075: Plant hormone signal transduction	probable transcription factor GLK1 [Manihot esculenta]	RecName: Full=Transcription activator GLK1; AltName: Full=GBF'S PRO-RICH REGION-INTERACTING factor 1; AltName: Full=Golden2-like protein 1; Short=AtGLK1;	SubName: Full=Uncharacterized protein {ECO:0000313|EMBL:OAY35306.1};	--	GO:0005634,nucleus; GO:0003677,DNA binding; GO:1900056,negative regulation of leaf senescence; GO:0006355,regulation of transcription, DNA-templated; GO:0006351,transcription, DNA-templated	PF00249.31:Myb-like DNA-binding domain
Manes.12G107400.v7.0	1.13058	0.0414537	2.02281	2.71818e-05	0.000117825	up	K13425 WRKY transcription factor 22 | (RefSeq) WRKY transcription factor 22-like (A)	ko04016: MAPK signaling pathway - plant; ko04626: Plant-pathogen interaction	probable WRKY transcription factor 15 isoform X1 [Manihot esculenta]	RecName: Full=Probable WRKY transcription factor 11; AltName: Full=WRKY DNA-binding protein 11;	SubName: Full=Uncharacterized protein {ECO:0000313|EMBL:OAY35504.1};	--	GO:0005634,nucleus; GO:0005516,calmodulin binding; GO:0003700,DNA-binding transcription factor activity; GO:0043565,sequence-specific DNA binding; GO:0042742,defense response to bacterium; GO:0010200,response to chitin; GO:0006351,transcription, DNA-templated	PF03106.15:WRKY DNA -binding domain
Manes.12G114100.v7.0	1.98598	0.0557993	1.29878	0.00922951	0.0237515	up	K14494 DELLA protein | (RefSeq) DELLA protein GAI-like (A)	ko04075: Plant hormone signal transduction	protein SHORT-ROOT-like [Manihot esculenta]	RecName: Full=Protein SHORT-ROOT; Short=AtSHR; AltName: Full=GRAS family protein 26; Short=AtGRAS-26; AltName: Full=Protein SHOOT GRAVITROPISM 7;	SubName: Full=Uncharacterized protein {ECO:0000313|EMBL:OAY35590.1};	--	GO:0005769,early endosome; GO:0005770,late endosome; GO:0005634,nucleus; GO:0055037,recycling endosome; GO:0003700,DNA-binding transcription factor activity; GO:0043565,sequence-specific DNA binding; GO:0008356,asymmetric cell division; GO:0055072,iron ion homeostasis; GO:0048366,leaf development; GO:0045930,negative regulation of mitotic cell cycle; GO:0009956,radial pattern formation; GO:003235…	PF03514.14:GRAS domain family
Manes.13G033900.v7.0	0.740505	2.00737	1.20242	6.04205e-05	0.000247378	up	K09422 transcription factor MYB, plant | (RefSeq) transcription factor MYB14-like (A)	--	transcription factor MYB14-like [Manihot esculenta]	RecName: Full=Transcription factor MYB14 {ECO:0000303|PubMed:9839469}; AltName: Full=Myb-related protein 14 {ECO:0000303|PubMed:9839469}; Short=AtMYB14 {ECO:0000303|PubMed:9839469}; Short=MYB14At {ECO:0000303|PubMed:9839469};	SubName: Full=Uncharacterized protein {ECO:0000313|EMBL:OAY32638.1};	Transcription factor, Myb superfamily	GO:0005634,nucleus; GO:0003700,DNA-binding transcription factor activity; GO:0000981,DNA-binding transcription factor activity, RNA polymerase II-specific; GO:0043565,sequence-specific DNA binding; GO:0001135,RNA polymerase II transcription regulator recruiting activity; GO:0044212,transcription regulatory region DNA binding; GO:0030154,cell differentiation; GO:0045893,positive regulation of tran…	PF00249.31:Myb-like DNA-binding domain
Manes.13G049600.v7.0	0.86	2.02	1.31652	5.86637e-27	1.71939e-25	up	--	--	ethylene-responsive transcription factor-like protein At4g13040 [Manihot esculenta]	RecName: Full=Ethylene-responsive transcription factor-like protein At4g13040;	SubName: Full=Uncharacterized protein {ECO:0000313|EMBL:OAY32836.1};	--	GO:0005634,nucleus; GO:0003677,DNA binding; GO:0003700,DNA-binding transcription factor activity; GO:0009873,ethylene-activated signaling pathway; GO:0007275,multicellular organism development; GO:0006351,transcription, DNA-templated	PF00847.20:AP2 domain
Manes.13G051700.v7.0	3.24	0.09	-1.25735	2.36e-45	1.42014e-43	down	K09060 plant G-box-binding factor | (RefSeq) bZIP transcription factor 16-like (A)	--	UV-B-induced protein At3g17800, chloroplastic-like [Manihot esculenta]	RecName: Full=UV-B-induced protein At3g17800, chloroplastic {ECO:0000305}; Flags: Precursor;	SubName: Full=Uncharacterized protein {ECO:0000313|EMBL:OAY32868.1};	--	GO:0009507,chloroplast; GO:0010193,response to ozone; GO:0010224,response to UV-B; GO:0009611,response to wounding	PF05542.11:Protein of unknown function (DUF760)
Manes.13G072300.v7.0	0.263333	1.16	2.72205	8.3975e-65	7.8991e-63	up	K09422 transcription factor MYB, plant | (RefSeq) transcription factor CPC (A)	--	MYB-like transcription factor ETC1 [Manihot esculenta]	RecName: Full=Transcription factor CPC; AltName: Full=Protein CAPRICE;	SubName: Full=Uncharacterized protein {ECO:0000313|EMBL:OAY33141.1};	--	GO:0005634,nucleus; GO:0003700,DNA-binding transcription factor activity; GO:0000981,DNA-binding transcription factor activity, RNA polymerase II-specific; GO:0043565,sequence-specific DNA binding; GO:0001135,RNA polymerase II transcription regulator recruiting activity; GO:0044212,transcription regulatory region DNA binding; GO:0009913,epidermal cell differentiation; GO:0007275,multicellular org…	PF00249.31:Myb-like DNA-binding domain
Manes.13G077500.v7.0	0.0633333	145.587	3.80607	3.9897e-16	6.06156e-15	up	K08065 nuclear transcription Y subunit beta | (RefSeq) nuclear transcription factor Y subunit B-3-like (A)	--	hypothetical protein MANES_13G077500 [Manihot esculenta]	RecName: Full=Nuclear transcription factor Y subunit B-3; Short=AtNF-YB-3; AltName: Full=Transcriptional activator HAP3C;	SubName: Full=Uncharacterized protein {ECO:0000313|EMBL:OAY33210.1};	CCAAT-binding factor, subunit A (HAP3)	GO:0005634,nucleus; GO:0003700,DNA-binding transcription factor activity; GO:0046982,protein heterodimerization activity; GO:0043565,sequence-specific DNA binding; GO:0006351,transcription, DNA-templated	PF00808.23:Histone-like transcription factor (CBF/NF-Y) and archaeal histone
Manes.13G082300.v7.0	4.35333	10.4433	-1.42044	0.000402446	0.00142185	down	--	--	hypothetical protein MANES_13G082300 [Manihot esculenta]	RecName: Full=Probable Histone-lysine N-methyltransferase ATXR5; EC=2.1.1.43; Flags: Precursor;	SubName: Full=Uncharacterized protein {ECO:0000313|EMBL:OAY33272.1};	Putative transcription factor ASH1/LIN-59	GO:0009507,chloroplast; GO:0005634,nucleus; GO:0018024,histone-lysine N-methyltransferase activity; GO:0046872,metal ion binding	PF00628.29:PHD-finger
Manes.14G018600.v7.0	2.28333	5.70667	-2.47015	6.18901e-05	0.000252998	down	K13459 disease resistance protein RPS2 | (RefSeq) disease resistance protein At4g27190 (A)	ko04626: Plant-pathogen interaction	probable WRKY transcription factor 41 [Manihot esculenta]	RecName: Full=Probable WRKY transcription factor 41; AltName: Full=WRKY DNA-binding protein 41;	SubName: Full=WRKY transcription factor 80 {ECO:0000313|EMBL:AMO00448.1};	--	GO:0005634,nucleus; GO:0003700,DNA-binding transcription factor activity; GO:0043565,sequence-specific DNA binding; GO:0006351,transcription, DNA-templated	PF03106.15:WRKY DNA -binding domain
Manes.14G027700.v7.0	3.36333	7.5	-1.79979	5.12336e-42	2.74116e-40	down	K09419 heat shock transcription factor, other eukaryote | (RefSeq) heat stress transcription factor B-2b-like (A)	--	heat stress transcription factor B-2b-like [Manihot esculenta]	RecName: Full=Heat stress transcription factor B-2a; Short=AtHsfB2a; AltName: Full=AtHsf-22; AltName: Full=Heat shock factor protein 6; Short=HSF 6; AltName: Full=Heat shock transcription factor 6; Short=HSTF 6;	SubName: Full=Uncharacterized protein {ECO:0000313|EMBL:OAY30402.1};	Heat shock transcription factor	GO:0005634,nucleus; GO:0003700,DNA-binding transcription factor activity; GO:0043565,sequence-specific DNA binding; GO:0010200,response to chitin; GO:0006351,transcription, DNA-templated	PF00447.17:HSF-type DNA-binding
Manes.14G029600.v7.0	0.93	5.54	-1.34329	1.14796e-88	1.61682e-86	down	K09286 EREBP-like factor | (RefSeq) dehydration-responsive element-binding protein 1A-like (A)	--	dehydration-responsive element-binding protein 1A-like [Manihot esculenta]	RecName: Full=Dehydration-responsive element-binding protein 1A {ECO:0000303|PubMed:9707537}; Short=Protein DREB1A {ECO:0000303|PubMed:9707537}; AltName: Full=C-repeat/dehydration-responsive element-binding factor 3 {ECO:0000303|PubMed:9881163}; Short=C-repeat-binding factor 3 {ECO:0000303|PubMed:9881163}; Short=CRT/DRE-binding factor 3 {ECO:0000303|PubMed:9881163}; AltName: Full=Cold resistance-…	SubName: Full=Dehydration-responsive element-binding protein 1 {ECO:0000313|EMBL:AFA50331.1};	--	GO:0005634,nucleus; GO:0003677,DNA binding; GO:0003700,DNA-binding transcription factor activity; GO:0009631,cold acclimation; GO:0009409,response to cold; GO:0009414,response to water deprivation; GO:0006351,transcription, DNA-templated	PF00847.20:AP2 domain
Manes.14G039000.v7.0	3.14333	7.03333	-1.08275	1.98046e-56	1.559e-54	down	K09286 EREBP-like factor | (RefSeq) ethylene-responsive transcription factor ERF105-like (A)	--	ethylene-responsive transcription factor ERF105-like [Manihot esculenta]	RecName: Full=Ethylene-responsive transcription factor ERF105;	SubName: Full=Uncharacterized protein {ECO:0000313|EMBL:OAY30541.1};	--	GO:0005634,nucleus; GO:0003677,DNA binding; GO:0003700,DNA-binding transcription factor activity; GO:0009873,ethylene-activated signaling pathway; GO:0010200,response to chitin; GO:0006351,transcription, DNA-templated	PF00847.20:AP2 domain
Manes.14G044700.v7.0	1.83667	6.18333	3.53057	0.000649174	0.00220074	up	K12900 FUS-interacting serine-arginine-rich protein 1 | (RefSeq) serine/arginine-rich SC35-like splicing factor SCL30A (A)	ko03040: Spliceosome	ethylene-responsive transcription factor ERF115-like [Manihot esculenta]	RecName: Full=Ethylene-responsive transcription factor ERF114 {ECO:0000303|PubMed:16407444}; AltName: Full=ERF bud enhancer {ECO:0000303|PubMed:23616605};	SubName: Full=Uncharacterized protein {ECO:0000313|EMBL:OAY30609.1};	--	GO:0005634,nucleus; GO:0003700,DNA-binding transcription factor activity; GO:0043565,sequence-specific DNA binding; GO:0050832,defense response to fungus; GO:0009873,ethylene-activated signaling pathway; GO:0007275,multicellular organism development; GO:0006351,transcription, DNA-templated	PF00847.20:AP2 domain
Manes.14G058400.v7.0	0.202995	1.23308	1.34397	0.001099	0.00354663	up	--	--	transcription factor TCP4-like isoform X1 [Manihot esculenta]	RecName: Full=Transcription factor TCP4; AltName: Full=Protein MATERNAL EFFECT EMBRYO ARREST 35;	SubName: Full=Uncharacterized protein {ECO:0000313|EMBL:OAY30780.1};	--	GO:0005634,nucleus; GO:0003677,DNA binding; GO:0003700,DNA-binding transcription factor activity; GO:0030154,cell differentiation; GO:0048826,cotyledon morphogenesis; GO:0009793,embryo development ending in seed dormancy; GO:0048366,leaf development; GO:0009965,leaf morphogenesis; GO:0045962,positive regulation of development, heterochronic; GO:0006355,regulation of transcription, DNA-templated; …	PF03634.13:TCP family transcription factor
Manes.14G070800.v7.0	2.32	25.8267	-1.35504	0.00869531	0.0225276	down	K09391 transcription factor E2F7/8 | (RefSeq) E2F transcription factor-like E2FE isoform X1 (A)	--	E2F transcription factor-like E2FE isoform X1 [Manihot esculenta]	RecName: Full=E2F transcription factor-like E2FE; AltName: Full=DP-E2F-like protein 1; AltName: Full=E2F-like repressor E2L3;	SubName: Full=Uncharacterized protein {ECO:0000313|EMBL:OAY30945.1};	Transcription factor E2F/dimerization partner (TDP)-like proteins	GO:0005634,nucleus; GO:0005667,transcription factor complex; GO:0003677,DNA binding; GO:0003700,DNA-binding transcription factor activity; GO:0042023,DNA endoreduplication; GO:0032876,negative regulation of DNA endoreduplication; GO:0006351,transcription, DNA-templated	PF02319.20:E2F/DP family winged-helix DNA-binding domain
Manes.14G077100.v7.0	2.28217	1.16234	-1.05149	1.7066e-08	1.18737e-07	down	--	--	transcription factor bHLH47-like [Manihot esculenta]	RecName: Full=Transcription factor bHLH47; AltName: Full=Basic helix-loop-helix protein 47; Short=AtbHLH47; Short=bHLH 47; AltName: Full=Protein POPEYE; AltName: Full=Transcription factor EN 139; AltName: Full=bHLH transcription factor bHLH047;	SubName: Full=Uncharacterized protein {ECO:0000313|EMBL:OAY31019.1};	--	GO:0005634,nucleus; GO:0003677,DNA binding; GO:0003700,DNA-binding transcription factor activity; GO:0046983,protein dimerization activity; GO:0010106,cellular response to iron ion starvation; GO:0055072,iron ion homeostasis; GO:0006355,regulation of transcription, DNA-templated; GO:0006351,transcription, DNA-templated	PF00010.26:Helix-loop-helix DNA-binding domain
Manes.14G079700.v7.0	21.3933	55.3667	1.26305	0.0188123	0.0442755	up	K09264 MADS-box transcription factor, plant | (RefSeq) hypothetical protein (A)	--	agamous-like MADS-box protein AGL65 isoform X2 [Manihot esculenta]	RecName: Full=Agamous-like MADS-box protein AGL65 {ECO:0000305};	SubName: Full=Uncharacterized protein {ECO:0000313|EMBL:OAY31049.1};	MADS box transcription factor	GO:0005634,nucleus; GO:0003700,DNA-binding transcription factor activity; GO:0046983,protein dimerization activity; GO:0000987,proximal promoter sequence-specific DNA binding; GO:0000982,transcription factor activity, RNA polymerase II proximal promoter sequence-specific DNA binding; GO:0010152,pollen maturation; GO:0045944,positive regulation of transcription by RNA polymerase II; GO:0080092,reg…	PF00319.18:SRF-type transcription factor (DNA-binding and dimerisation domain)
Manes.14G080600.v7.0	1.24	12.3167	2.04997	0.00980309	0.0250446	up	K09422 transcription factor MYB, plant | (RefSeq) transcription factor MYB29-like (A)	--	transcription factor MYB28-like [Manihot esculenta]	RecName: Full=Transcription factor MYB106 {ECO:0000305}; AltName: Full=Myb-related protein 106 {ECO:0000303|PubMed:11597504}; Short=AtMYB106 {ECO:0000303|PubMed:11597504}; AltName: Full=Transcription factor NOEK {ECO:0000303|PubMed:18805951};	SubName: Full=Uncharacterized protein {ECO:0000313|EMBL:OAY31061.1};	Transcription factor, Myb superfamily	GO:0005634,nucleus; GO:0003677,DNA binding; GO:0000902,cell morphogenesis; GO:0035017,cuticle pattern formation; GO:1901957,regulation of cutin biosynthetic process; GO:0006355,regulation of transcription, DNA-templated; GO:0006351,transcription, DNA-templated; GO:0010091,trichome branching	PF00249.31:Myb-like DNA-binding domain
Manes.14G088400.v7.0	1.54333	4.40333	3.00348	0.0015479	0.00483309	up	K09264 MADS-box transcription factor, plant | (RefSeq) developmental protein SEPALLATA 1-like (A)	--	developmental protein SEPALLATA 1-like [Manihot esculenta]	RecName: Full=MADS-box protein EJ2 {ECO:0000305}; AltName: Full=MADS-box protein 1 {ECO:0000312|EMBL:AAP57412.1}; Short=LeMADS1 {ECO:0000312|EMBL:AAP57412.1}; AltName: Full=Protein ENHANCER-OF-JOINTLESS-2 {ECO:0000303|PubMed:28528644};	SubName: Full=Uncharacterized protein {ECO:0000313|EMBL:OAY31153.1};	MADS box transcription factor	GO:0005634,nucleus; GO:0003700,DNA-binding transcription factor activity; GO:0046983,protein dimerization activity; GO:0000977,RNA polymerase II regulatory region sequence-specific DNA binding; GO:0045944,positive regulation of transcription by RNA polymerase II; GO:0006351,transcription, DNA-templated	PF01486.17:K-box region
Manes.14G088500.v7.0	0.516667	2.02667	2.20136	1.23259e-05	5.66228e-05	up	K09264 MADS-box transcription factor, plant | (RefSeq) truncated transcription factor CAULIFLOWER A isoform X1 (A)	--	hypothetical protein MANES_14G088500 [Manihot esculenta]	RecName: Full=Agamous-like MADS-box protein AGL8 homolog; AltName: Full=POTM1-1;	SubName: Full=Uncharacterized protein {ECO:0000313|EMBL:OAY31154.1};	MADS box transcription factor	GO:0005634,nucleus; GO:0003700,DNA-binding transcription factor activity; GO:0046983,protein dimerization activity; GO:0000977,RNA polymerase II regulatory region sequence-specific DNA binding; GO:0045944,positive regulation of transcription by RNA polymerase II; GO:0006351,transcription, DNA-templated	PF01486.17:K-box region
Manes.15G046200.v7.0	5.22667	22.1533	-2.1323	0.00015323	0.00058428	down	K14484 auxin-responsive protein IAA | (RefSeq) auxin-responsive protein IAA13-like isoform X1 (A)	ko04075: Plant hormone signal transduction	auxin-responsive protein IAA13-like isoform X2 [Manihot esculenta]	RecName: Full=Auxin-responsive protein IAA13; AltName: Full=Indoleacetic acid-induced protein 13;	RecName: Full=Auxin-responsive protein {ECO:0000256|RuleBase:RU004549};	--	GO:0005634,nucleus; GO:0003700,DNA-binding transcription factor activity; GO:0009734,auxin-activated signaling pathway; GO:0009733,response to auxin; GO:0006351,transcription, DNA-templated	PF02309.16:AUX/IAA family
Manes.15G053800.v7.0	14.8767	46.9333	-1.10674	1.13125e-10	1.04008e-09	down	K09272 structure-specific recognition protein 1 | (RefSeq) FACT complex subunit SSRP1-like isoform X1 (A)	--	high mobility group B protein 15-like [Manihot esculenta]	RecName: Full=High mobility group B protein 15; AltName: Full=Nucleosome/chromatin assembly factor group D 15;	SubName: Full=Uncharacterized protein {ECO:0000313|EMBL:OAY28262.1};	DNA-binding proteins Bright/BRCAA1/RBP1 and related proteins containing BRIGHT domain	GO:0005634,nucleus; GO:0090406,pollen tube; GO:0003700,DNA-binding transcription factor activity; GO:0000400,four-way junction DNA binding; GO:0043565,sequence-specific DNA binding; GO:0008134,transcription factor binding; GO:0044212,transcription regulatory region DNA binding; GO:0019760,glucosinolate metabolic process; GO:0009846,pollen germination; GO:0009860,pollen tube growth; GO:0006355,reg…	PF01388.21:ARID/BRIGHT DNA binding domain
Manes.15G078400.v7.0	0	36.2633	1.0492	1.50135e-09	1.20247e-08	up	K14494 DELLA protein | (RefSeq) DELLA protein DWARF8 (A)	ko04075: Plant hormone signal transduction	chitin-inducible gibberellin-responsive protein 1-like, partial [Manihot esculenta]	RecName: Full=Chitin-inducible gibberellin-responsive protein 1;	SubName: Full=Uncharacterized protein {ECO:0000313|EMBL:OAY28583.1};	--	GO:0005634,nucleus; GO:0003700,DNA-binding transcription factor activity; GO:0043565,sequence-specific DNA binding; GO:0006355,regulation of transcription, DNA-templated; GO:0006351,transcription, DNA-templated	PF03514.14:GRAS domain family
Manes.15G108200.v7.0	0.24	0.926667	1.58011	5.88e-43	3.30906e-41	up	K09422 transcription factor MYB, plant | (RefSeq) transcription repressor MYB5-like (A)	--	transcription repressor MYB5-like [Manihot esculenta]	RecName: Full=Transcription repressor MYB5; AltName: Full=AtM2; AltName: Full=Myb-related protein 5; Short=AtMYB5;	SubName: Full=Uncharacterized protein {ECO:0000313|EMBL:OAY28973.1};	Transcription factor, Myb superfamily	GO:0005634,nucleus; GO:0003700,DNA-binding transcription factor activity; GO:0000981,DNA-binding transcription factor activity, RNA polymerase II-specific; GO:0043565,sequence-specific DNA binding; GO:0001135,RNA polymerase II transcription regulator recruiting activity; GO:0044212,transcription regulatory region DNA binding; GO:0048354,mucilage biosynthetic process involved in seed coat developm…	PF00249.31:Myb-like DNA-binding domain
Manes.15G145300.v7.0	1.58333	4.89333	-3.21181	4.79287e-13	5.68166e-12	down	--	--	B3 domain-containing transcription factor VRN1-like [Manihot esculenta]	RecName: Full=B3 domain-containing transcription factor VRN1; AltName: Full=Protein VERNALIZATION 1;	SubName: Full=Uncharacterized protein {ECO:0000313|EMBL:OAY29443.1};	--	GO:0005654,nucleoplasm; GO:0003677,DNA binding; GO:0043565,sequence-specific DNA binding; GO:0009909,regulation of flower development; GO:0006355,regulation of transcription, DNA-templated; GO:0006351,transcription, DNA-templated; GO:0010048,vernalization response	PF02362.21:B3 DNA binding domain
Manes.15G151500.v7.0	2.57333	1.15333	1.9953	0.012551	0.0311338	up	K01184 polygalacturonase [EC:3.2.1.15] | (RefSeq) uncharacterized protein LOC114370218 (A)	ko00040: Pentose and glucuronate interconversions	NAC domain-containing protein 73-like [Manihot esculenta]	RecName: Full=SUPPRESSOR OF GAMMA RESPONSE 1 {ECO:0000303|PubMed:19549833}; AltName: Full=NAC domain-containing protein 8 {ECO:0000303|PubMed:15029955}; Short=ANAC008 {ECO:0000303|PubMed:15029955}; AltName: Full=Protein SOG1; AltName: Full=SUPPRESSOR OF GAMMA RADIATION 1;	SubName: Full=Uncharacterized protein {ECO:0000313|EMBL:OAY29523.1};	--	GO:0005634,nucleus; GO:0003700,DNA-binding transcription factor activity; GO:0043565,sequence-specific DNA binding; GO:0000077,DNA damage checkpoint; GO:0040020,regulation of meiotic nuclear division; GO:0010332,response to gamma radiation; GO:0006351,transcription, DNA-templated	PF02365.15:No apical meristem (NAM) protein
Manes.15G169500.v7.0	3.96391	0	2.0142	4.891e-06	2.38866e-05	up	K00521 ferric-chelate reductase [EC:1.16.1.7] | (RefSeq) ferric reduction oxidase 7, chloroplastic-like (A)	--	NAC domain-containing protein 71-like [Manihot esculenta]	RecName: Full=NAC domain-containing protein 71 {ECO:0000303|PubMed:15029955}; Short=ANAC071 {ECO:0000303|PubMed:15029955};	SubName: Full=Uncharacterized protein {ECO:0000313|EMBL:OAY29751.1};	--	GO:0005634,nucleus; GO:0003700,DNA-binding transcription factor activity; GO:0043565,sequence-specific DNA binding; GO:0008283,cell proliferation; GO:0071365,cellular response to auxin stimulus; GO:0006351,transcription, DNA-templated	PF02365.15:No apical meristem (NAM) protein
Manes.15G173500.v7.0	9.8967	0	1.27089	0.00296049	0.00865072	up	K14491 two-component response regulator ARR-B family | (RefSeq) two-component response regulator ARR18 (A)	ko04075: Plant hormone signal transduction	hypothetical protein MANES_15G173500 [Manihot esculenta]	RecName: Full=Two-component response regulator-like APRR2; AltName: Full=Pseudo-response regulator 2; AltName: Full=TOC2 protein;	SubName: Full=Uncharacterized protein {ECO:0000313|EMBL:OAY29810.1};	GATA-4/5/6 transcription factors	GO:0005634,nucleus; GO:0003677,DNA binding; GO:0003700,DNA-binding transcription factor activity; GO:0000160,phosphorelay signal transduction system; GO:0006351,transcription, DNA-templated	PF00072.24:Response regulator receiver domain
Manes.15G177200.v7.0	0	2.4675	1.77051	6.58021e-06	3.15521e-05	up	--	--	transcription factor PRE5-like [Manihot esculenta]	RecName: Full=Transcription factor PRE5; AltName: Full=Basic helix-loop-helix protein 164; Short=AtbHLH164; Short=bHLH 164; AltName: Full=Protein PACLOBUTRAZOL RESISTANCE 5; AltName: Full=bHLH transcription factor bHLH164;	SubName: Full=Uncharacterized protein {ECO:0000313|EMBL:OAY29866.1};	--	GO:0005634,nucleus; GO:0046983,protein dimerization activity; GO:0009740,gibberellic acid mediated signaling pathway; GO:0040008,regulation of growth; GO:0006355,regulation of transcription, DNA-templated; GO:0006351,transcription, DNA-templated	PF00010.26:Helix-loop-helix DNA-binding domain
Manes.15G186300.v7.0	6.71372	0.164819	1.04456	0.000851543	0.00281571	up	K20558 transcription factor SPEECHLESS | (RefSeq) transcription factor SPEECHLESS isoform X2 (A)	ko04016: MAPK signaling pathway - plant	transcription factor bHLH71-like [Manihot esculenta]	RecName: Full=Transcription factor bHLH96; AltName: Full=Basic helix-loop-helix protein 96; Short=AtbHLH96; Short=bHLH 96; AltName: Full=Transcription factor EN 15; AltName: Full=bHLH transcription factor bHLH096;	SubName: Full=Uncharacterized protein {ECO:0000313|EMBL:OAY29969.1};	--	GO:0005634,nucleus; GO:0003677,DNA binding; GO:0003700,DNA-binding transcription factor activity; GO:0046983,protein dimerization activity; GO:0006351,transcription, DNA-templated	PF00010.26:Helix-loop-helix DNA-binding domain
Manes.16G003400.v7.0	4.24428	0.054551	2.25156	1.28402e-101	2.26058e-99	up	K15601 lysine-specific demethylase 3 [EC:1.14.11.-] | (RefSeq) lysine-specific demethylase JMJ25 isoform X1 (A)	--	hypothetical protein MANES_16G003400 [Manihot esculenta]	RecName: Full=Lysine-specific demethylase JMJ25; EC=1.14.11.-; AltName: Full=Jumonji domain-containing protein 25; AltName: Full=Lysine-specific histone demethylase JMJ25; AltName: Full=Protein INCREASE IN BONSAI METHYLATION 1; AltName: Full=Protein JUMONJI 25;	SubName: Full=Uncharacterized protein {ECO:0000313|EMBL:OAY25886.1};	Putative transcription factor 5qNCA, contains JmjC domain	GO:0000785,chromatin; GO:0005634,nucleus; GO:0051213,dioxygenase activity; GO:0032454,histone demethylase activity (H3-K9 specific); GO:0046872,metal ion binding; GO:0000976,transcription regulatory region sequence-specific DNA binding; GO:0060969,negative regulation of gene silencing; GO:0006355,regulation of transcription, DNA-templated; GO:0006351,transcription, DNA-templated	PF02373.22:JmjC domain, hydroxylase
Manes.16G007100.v7.0	2.31048	0	2.94945	9.23865e-26	2.53125e-24	up	K09422 transcription factor MYB, plant | (RefSeq) transcription factor CPC (A)	--	MYB-like transcription factor ETC1 isoform X1 [Manihot esculenta]	RecName: Full=MYB-like transcription factor ETC1; AltName: Full=Protein ENHANCER OF TRY AND CPC 1;	SubName: Full=Uncharacterized protein {ECO:0000313|EMBL:OAY25925.1};	--	GO:0005634,nucleus; GO:0003700,DNA-binding transcription factor activity; GO:0000981,DNA-binding transcription factor activity, RNA polymerase II-specific; GO:0043565,sequence-specific DNA binding; GO:0001135,RNA polymerase II transcription regulator recruiting activity; GO:0044212,transcription regulatory region DNA binding; GO:1900033,negative regulation of trichome patterning; GO:0006357,regul…	PF00249.31:Myb-like DNA-binding domain
Manes.16G011800.v7.0	3.73467	1.59767	-1.73795	3.1648e-17	5.21581e-16	down	K09422 transcription factor MYB, plant | (RefSeq) MYB-like transcription factor ETC3 (A)	--	transcription factor CPC-like [Manihot esculenta]	RecName: Full=Transcription factor CPC; AltName: Full=Protein CAPRICE;	SubName: Full=Uncharacterized protein {ECO:0000313|EMBL:OAY25978.1};	--	GO:0005634,nucleus; GO:0003700,DNA-binding transcription factor activity; GO:0000981,DNA-binding transcription factor activity, RNA polymerase II-specific; GO:0043565,sequence-specific DNA binding; GO:0001135,RNA polymerase II transcription regulator recruiting activity; GO:0044212,transcription regulatory region DNA binding; GO:0009913,epidermal cell differentiation; GO:0007275,multicellular org…	PF00249.31:Myb-like DNA-binding domain
Manes.16G028800.v7.0	4.83	10.6033	2.18741	0.00256601	0.00760982	up	--	--	transcription factor bHLH162 [Manihot esculenta]	RecName: Full=Transcription factor bHLH162; AltName: Full=Basic helix-loop-helix protein 162; Short=AtbHLH162 {ECO:0000303|PubMed:14600211}; Short=bHLH 162; AltName: Full=bHLH transcription factor bHLH162;	SubName: Full=Uncharacterized protein {ECO:0000313|EMBL:OAY26202.1};	--	GO:0090575,RNA polymerase II transcription factor complex; GO:0003700,DNA-binding transcription factor activity; GO:0046983,protein dimerization activity; GO:0000977,RNA polymerase II regulatory region sequence-specific DNA binding; GO:0050832,defense response to fungus; GO:0006357,regulation of transcription by RNA polymerase II; GO:0006355,regulation of transcription, DNA-templated; GO:0006351,…	PF00010.26:Helix-loop-helix DNA-binding domain
Manes.16G030600.v7.0	1.63	6.94333	-1.1976	9.56063e-30	3.21435e-28	down	K09286 EREBP-like factor | (RefSeq) ethylene-responsive transcription factor 4-like (A)	--	ethylene-responsive transcription factor 4-like [Manihot esculenta]	RecName: Full=Ethylene-responsive transcription factor 9; Short=AtERF9; AltName: Full=Ethylene-responsive element-binding factor 9; Short=EREBP-9;	SubName: Full=Uncharacterized protein {ECO:0000313|EMBL:OAY26225.1};	--	GO:0016020,membrane; GO:0005634,nucleus; GO:0003700,DNA-binding transcription factor activity; GO:0043565,sequence-specific DNA binding; GO:0006952,defense response; GO:0009873,ethylene-activated signaling pathway; GO:0019760,glucosinolate metabolic process; GO:0006351,transcription, DNA-templated	PF00847.20:AP2 domain
Manes.16G038200.v7.0	3.69333	1.69	1.27243	5.23364e-05	0.000216801	up	K22484 transcriptional regulator CBF1 | (RefSeq) transcription factor bHLH106 (A)	--	transcription factor bHLH30-like isoform X1 [Manihot esculenta]	RecName: Full=Transcription factor bHLH30; AltName: Full=Basic helix-loop-helix protein 30; Short=AtbHLH30; Short=bHLH 30; AltName: Full=Transcription factor EN 53; AltName: Full=bHLH transcription factor bHLH030;	SubName: Full=Uncharacterized protein {ECO:0000313|EMBL:OAY26316.1};	--	GO:0005634,nucleus; GO:0003677,DNA binding; GO:0003700,DNA-binding transcription factor activity; GO:0046983,protein dimerization activity; GO:0006355,regulation of transcription, DNA-templated; GO:0006351,transcription, DNA-templated	PF00010.26:Helix-loop-helix DNA-binding domain
Manes.16G043500.v7.0	79.5833	192.15	-1.19648	8.50169e-05	0.000339859	down	K14503 brassinosteroid resistant 1/2 | (RefSeq) BES1/BZR1 homolog protein 2 (A)	ko04075: Plant hormone signal transduction	BES1/BZR1 homolog protein 4-like isoform X1 [Manihot esculenta]	RecName: Full=BES1/BZR1 homolog protein 4;	SubName: Full=Uncharacterized protein {ECO:0000313|EMBL:OAY26384.1};	--	GO:0003677,DNA binding; GO:0003700,DNA-binding transcription factor activity; GO:0009742,brassinosteroid mediated signaling pathway; GO:0006355,regulation of transcription, DNA-templated; GO:0006351,transcription, DNA-templated	PF05687.13:BES1/BZR1 plant transcription factor, N-terminal
Manes.16G074900.v7.0	6.86667	29.6133	-1.29445	0.0133531	0.0328824	down	K21630 GATA-type zinc finger protein 1 | (RefSeq) GATA transcription factor 6-like (A)	--	GATA transcription factor 12-like [Manihot esculenta]	RecName: Full=GATA transcription factor 12 {ECO:0000303|PubMed:15084732};	RecName: Full=GATA transcription factor {ECO:0000256|PIRNR:PIRNR016992};	GATA-4/5/6 transcription factors	GO:0005634,nucleus; GO:0005667,transcription factor complex; GO:0003682,chromatin binding; GO:0003700,DNA-binding transcription factor activity; GO:0000977,RNA polymerase II regulatory region sequence-specific DNA binding; GO:0001085,RNA polymerase II transcription factor binding; GO:0001228,DNA-binding transcription activator activity, RNA polymerase II-specific; GO:0008270,zinc ion binding; GO:…	PF00320.27:GATA zinc finger
Manes.16G083400.v7.0	7.62992	20.1475	1.99556	3.31744e-08	2.21355e-07	up	K13424 WRKY transcription factor 33 | (RefSeq) probable WRKY transcription factor 26 (A)	ko04016: MAPK signaling pathway - plant; ko04626: Plant-pathogen interaction	hypothetical protein MANES_16G083400 [Manihot esculenta]	RecName: Full=Probable WRKY transcription factor 50; AltName: Full=WRKY DNA-binding protein 50;	SubName: Full=Uncharacterized protein {ECO:0000313|EMBL:OAY26897.1};	--	GO:0005634,nucleus; GO:0003700,DNA-binding transcription factor activity; GO:0043565,sequence-specific DNA binding; GO:0050832,defense response to fungus; GO:0009867,jasmonic acid mediated signaling pathway; GO:0006351,transcription, DNA-templated	PF03106.15:WRKY DNA -binding domain
Manes.16G105900.v7.0	0.503333	3.07333	-2.07818	1.13651e-18	2.04933e-17	down	K15172 transcription elongation factor SPT5 | (RefSeq) hypothetical protein (A)	--	zinc finger CCCH domain-containing protein 20-like [Manihot esculenta]	RecName: Full=Zinc finger CCCH domain-containing protein 49; Short=AtC3H49;	SubName: Full=Uncharacterized protein {ECO:0000313|EMBL:OAY27176.1};	CCCH-type Zn-finger protein	GO:0005886,plasma membrane; GO:0003677,DNA binding; GO:0003700,DNA-binding transcription factor activity; GO:0046872,metal ion binding; GO:0006355,regulation of transcription, DNA-templated	PF00642.24:Zinc finger C-x8-C-x5-C-x3-H type (and similar)
Manes.16G128900.v7.0	0	2.33724	1.002	4.4569e-11	4.27573e-10	up	K18834 WRKY transcription factor 1 | (RefSeq) WRKY49; probable WRKY transcription factor 20-like (A)	ko04626: Plant-pathogen interaction	probable WRKY transcription factor 60 [Manihot esculenta]	RecName: Full=WRKY transcription factor 18; AltName: Full=WRKY DNA-binding protein 18; Short=AtWRKY18;	SubName: Full=Uncharacterized protein {ECO:0000313|EMBL:OAY27479.1};	--	GO:0005634,nucleus; GO:0003700,DNA-binding transcription factor activity; GO:0042802,identical protein binding; GO:0043565,sequence-specific DNA binding; GO:0042742,defense response to bacterium; GO:0050832,defense response to fungus; GO:0031347,regulation of defense response; GO:0010200,response to chitin; GO:0002237,response to molecule of bacterial origin; GO:0009751,response to salicylic acid…	PF03106.15:WRKY DNA -binding domain
Manes.16G129000.v7.0	1.46993	0.621719	3.0231	1.89454e-10	1.70104e-09	up	K18834 WRKY transcription factor 1 | (RefSeq) WRKY transcription factor 1 (A)	ko04626: Plant-pathogen interaction	probable WRKY transcription factor 40 [Manihot esculenta]	RecName: Full=Probable WRKY transcription factor 40; AltName: Full=WRKY DNA-binding protein 40;	SubName: Full=WRKY transcription factor 49 {ECO:0000313|EMBL:AMO00417.1};	--	GO:0005634,nucleus; GO:0003700,DNA-binding transcription factor activity; GO:0043565,sequence-specific DNA binding; GO:0044212,transcription regulatory region DNA binding; GO:0042742,defense response to bacterium; GO:0050832,defense response to fungus; GO:0045892,negative regulation of transcription, DNA-templated; GO:0031347,regulation of defense response; GO:0010200,response to chitin; GO:00022…	PF03106.15:WRKY DNA -binding domain
Manes.17G029000.v7.0	8.51605	19.6161	3.54292	8.55128e-05	0.000341684	up	K18834 WRKY transcription factor 1 | (RefSeq) WRKY transcription factor 1 (A)	ko04626: Plant-pathogen interaction	probable WRKY transcription factor 31 [Manihot esculenta]	RecName: Full=WRKY transcription factor 6 {ECO:0000303|PubMed:11722756}; AltName: Full=WRKY DNA-binding protein 6 {ECO:0000303|PubMed:11722756}; Short=AtWRKY6 {ECO:0000303|PubMed:11722756};	SubName: Full=WRKY transcription factor 71 {ECO:0000313|EMBL:AMO00439.1};	--	GO:0005634,nucleus; GO:0003700,DNA-binding transcription factor activity; GO:0043565,sequence-specific DNA binding; GO:0044212,transcription regulatory region DNA binding; GO:0080169,cellular response to boron-containing substance deprivation; GO:0016036,cellular response to phosphate starvation; GO:0009873,ethylene-activated signaling pathway; GO:0045892,negative regulation of transcription, DNA…	PF03106.15:WRKY DNA -binding domain
Manes.17G035600.v7.0	2.75667	0.386667	1.08051	0.000210137	0.000782079	up	K09422 transcription factor MYB, plant | (RefSeq) MYB-like transcription factor ETC1 isoform X1 (A)	--	MYB-like transcription factor ETC1 isoform X2 [Manihot esculenta]	RecName: Full=MYB-like transcription factor ETC1; AltName: Full=Protein ENHANCER OF TRY AND CPC 1;	SubName: Full=Uncharacterized protein {ECO:0000313|EMBL:OAY24688.1};	--	GO:0005634,nucleus; GO:0003700,DNA-binding transcription factor activity; GO:0000981,DNA-binding transcription factor activity, RNA polymerase II-specific; GO:0043565,sequence-specific DNA binding; GO:0001135,RNA polymerase II transcription regulator recruiting activity; GO:0044212,transcription regulatory region DNA binding; GO:1900033,negative regulation of trichome patterning; GO:0006357,regul…	PF00249.31:Myb-like DNA-binding domain
Manes.17G041900.v7.0	0.723333	0.196667	2.00108	8.78407e-05	0.000350287	up	K00521 ferric-chelate reductase [EC:1.16.1.7] | (RefSeq) ferric reduction oxidase 7, chloroplastic-like (A)	--	NAC transcription factor 25 [Manihot esculenta]	RecName: Full=NAC transcription factor 56 {ECO:0000303|PubMed:15029955}; Short=AtNAC056 {ECO:0000303|PubMed:15029955}; AltName: Full=NAC domain-containing protein 2 {ECO:0000303|PubMed:11245578}; Short=AtNAC2 {ECO:0000303|PubMed:11245578}; AltName: Full=Protein NAC-REGULATED SEED MORPHOLOGY 1 {ECO:0000303|PubMed:18849494};	SubName: Full=NAC transcription factors 16 {ECO:0000313|EMBL:ALC78993.1};	--	GO:0005634,nucleus; GO:0003700,DNA-binding transcription factor activity; GO:0044212,transcription regulatory region DNA binding; GO:0080060,integument development; GO:0045995,regulation of embryonic development; GO:0009753,response to jasmonic acid; GO:0048317,seed morphogenesis; GO:0006351,transcription, DNA-templated	PF02365.15:No apical meristem (NAM) protein
Manes.17G055000.v7.0	22.4067	10.16	1.01344	1.09858e-05	5.08249e-05	up	K22484 transcriptional regulator CBF1 | (RefSeq) transcription factor bHLH106 (A)	--	transcription factor bHLH30-like [Manihot esculenta]	RecName: Full=Transcription factor bHLH30; AltName: Full=Basic helix-loop-helix protein 30; Short=AtbHLH30; Short=bHLH 30; AltName: Full=Transcription factor EN 53; AltName: Full=bHLH transcription factor bHLH030;	SubName: Full=Uncharacterized protein {ECO:0000313|EMBL:OAY24927.1};	--	GO:0005634,nucleus; GO:0003677,DNA binding; GO:0003700,DNA-binding transcription factor activity; GO:0046983,protein dimerization activity; GO:0006355,regulation of transcription, DNA-templated; GO:0006351,transcription, DNA-templated	PF00010.26:Helix-loop-helix DNA-binding domain
Manes.17G075600.v7.0	0.98	0.29	3.40314	1.30955e-47	8.32238e-46	up	K09422 transcription factor MYB, plant | (RefSeq) myb-related protein 308-like (A)	--	myb-related protein 308-like [Manihot esculenta]	RecName: Full=Myb-related protein 308;	SubName: Full=Uncharacterized protein {ECO:0000313|EMBL:OAY25210.1};	Transcription factor, Myb superfamily	GO:0005634,nucleus; GO:0003677,DNA binding; GO:0006355,regulation of transcription, DNA-templated; GO:0006351,transcription, DNA-templated	PF00249.31:Myb-like DNA-binding domain
Manes.17G101600.v7.0	0.786667	3.33	-1.00947	1.12287e-07	6.9479e-07	down	K15397 3-ketoacyl-CoA synthase [EC:2.3.1.199] | (RefSeq) 3-ketoacyl-CoA synthase 17-like (A)	ko00062: Fatty acid elongation; ko04626: Plant-pathogen interaction	protein RADIALIS-like 1 [Manihot esculenta]	RecName: Full=Transcription factor RADIALIS;	SubName: Full=Uncharacterized protein {ECO:0000313|EMBL:OAY25525.1};	Zuotin and related molecular chaperones (DnaJ superfamily), contains DNA-binding domains	GO:0005634,nucleus; GO:0003677,DNA binding; GO:0048262,determination of dorsal/ventral asymmetry; GO:0009908,flower development; GO:0006355,regulation of transcription, DNA-templated; GO:0006351,transcription, DNA-templated	PF00249.31:Myb-like DNA-binding domain
Manes.18G037900.v7.0	0.606667	2.54667	-1.38161	1.10443e-40	5.64254e-39	down	K14432 ABA responsive element binding factor | (RefSeq) bZIP transcription factor 23-like isoform X1 (A)	ko04075: Plant hormone signal transduction	bZIP transcription factor 23-like isoform X1 [Manihot esculenta]	RecName: Full=ABSCISIC ACID-INSENSITIVE 5-like protein 5; AltName: Full=ABA-responsive element-binding protein 1; AltName: Full=Abscisic acid responsive elements-binding factor 2; Short=ABRE-binding factor 2; AltName: Full=bZIP transcription factor 36; Short=AtbZIP36;	SubName: Full=Uncharacterized protein {ECO:0000313|EMBL:OAY22931.1};	--	GO:0005634,nucleus; GO:0003677,DNA binding; GO:0003700,DNA-binding transcription factor activity; GO:0009738,abscisic acid-activated signaling pathway; GO:0006351,transcription, DNA-templated	PF00170.21:bZIP transcription factor
Manes.18G038600.v7.0	0.176667	0.766667	2.0231	0.0134933	0.033168	up	K09419 heat shock transcription factor, other eukaryote | (RefSeq) heat stress transcription factor B-4-like (A)	--	heat stress transcription factor B-4-like [Manihot esculenta]	RecName: Full=Heat stress transcription factor B-4; Short=AtHsfB4; AltName: Full=AtHsf-02;	SubName: Full=Uncharacterized protein {ECO:0000313|EMBL:OAY22942.1};	Heat shock transcription factor	GO:0005737,cytoplasm; GO:0005634,nucleus; GO:0003700,DNA-binding transcription factor activity; GO:0043565,sequence-specific DNA binding; GO:0008356,asymmetric cell division; GO:0006351,transcription, DNA-templated	PF00447.17:HSF-type DNA-binding
Manes.18G041000.v7.0	3.04482	0.17264	2.00941	4.41309e-11	4.23995e-10	up	K13425 WRKY transcription factor 22 | (RefSeq) WRKY transcription factor 22-like (A)	ko04016: MAPK signaling pathway - plant; ko04626: Plant-pathogen interaction	probable WRKY transcription factor 7 [Manihot esculenta]	RecName: Full=Probable WRKY transcription factor 7; AltName: Full=WRKY DNA-binding protein 7;	SubName: Full=WRKY transcription factor 44 {ECO:0000313|EMBL:AMO00412.1};	--	GO:0005634,nucleus; GO:0005516,calmodulin binding; GO:0003700,DNA-binding transcription factor activity; GO:0043565,sequence-specific DNA binding; GO:0006351,transcription, DNA-templated	PF03106.15:WRKY DNA -binding domain
Manes.18G051600.v7.0	31.1866	68.1094	1.1653	3.44119e-05	0.000146923	up	K09338 homeobox-leucine zipper protein | (RefSeq) homeobox-leucine zipper protein HAT22-like isoform X1 (A)	--	homeobox-leucine zipper protein HAT22-like isoform X1 [Manihot esculenta]	RecName: Full=Homeobox-leucine zipper protein HAT22; AltName: Full=Homeodomain-leucine zipper protein HAT22; Short=HD-ZIP protein 22;	SubName: Full=Uncharacterized protein {ECO:0000313|EMBL:OAY23097.1};	Transcription factor HEX, contains HOX and HALZ domains	GO:0005634,nucleus; GO:0003700,DNA-binding transcription factor activity; GO:0043565,sequence-specific DNA binding; GO:0009738,abscisic acid-activated signaling pathway; GO:0009737,response to abscisic acid; GO:0009735,response to cytokinin; GO:0009414,response to water deprivation; GO:0006351,transcription, DNA-templated	PF00046.29:Homeodomain
Manes.18G059200.v7.0	1.56667	4.26	-1.49954	4.71185e-07	2.66432e-06	down	K09264 MADS-box transcription factor, plant | (RAP-DB) Os02g0579600, MADS27, MADS_BOX_GENE_27; Transcription factor MADS27. (A)	--	MADS-box protein JOINTLESS-like [Manihot esculenta]	RecName: Full=MADS-box protein JOINTLESS; AltName: Full=LeMADS;	SubName: Full=Uncharacterized protein {ECO:0000313|EMBL:OAY23192.1};	MADS box transcription factor	GO:0005634,nucleus; GO:0003700,DNA-binding transcription factor activity; GO:0046983,protein dimerization activity; GO:0000977,RNA polymerase II regulatory region sequence-specific DNA binding; GO:0000900,translation repressor activity, mRNA regulatory element binding; GO:0048438,floral whorl development; GO:0009910,negative regulation of flower development; GO:0045892,negative regulation of tran…	PF00319.18:SRF-type transcription factor (DNA-binding and dimerisation domain)
Manes.18G075600.v7.0	0.62	3.82333	-1.24044	0.0166187	0.0398139	down	K09286 EREBP-like factor | (RefSeq) hypothetical protein (A)	--	ethylene-responsive transcription factor ERF014-like [Manihot esculenta]	RecName: Full=Ethylene-responsive transcription factor ERF012; AltName: Full=Dehydration response element-binding protein 26 {ECO:0000303|PubMed:21069430};	SubName: Full=Uncharacterized protein {ECO:0000313|EMBL:OAY23396.1};	--	GO:0005634,nucleus; GO:0003700,DNA-binding transcription factor activity; GO:0043565,sequence-specific DNA binding; GO:0044212,transcription regulatory region DNA binding; GO:0071497,cellular response to freezing; GO:0034605,cellular response to heat; GO:0009873,ethylene-activated signaling pathway; GO:0045893,positive regulation of transcription, DNA-templated; GO:0009753,response to jasmonic ac…	PF00847.20:AP2 domain
Manes.18G079600.v7.0	0.423333	3.09	1.19051	3.60033e-54	2.68029e-52	up	K00521 ferric-chelate reductase [EC:1.16.1.7] | (RefSeq) ferric reduction oxidase 7, chloroplastic-like (A)	--	hypothetical protein MANES_18G079600 [Manihot esculenta]	RecName: Full=NAC domain-containing protein 2; Short=ANAC002;	SubName: Full=Uncharacterized protein {ECO:0000313|EMBL:OAY23446.1};	--	GO:0005634,nucleus; GO:0003677,DNA binding; GO:0003700,DNA-binding transcription factor activity; GO:0009788,negative regulation of abscisic acid-activated signaling pathway; GO:0009611,response to wounding; GO:0006351,transcription, DNA-templated	PF02365.15:No apical meristem (NAM) protein
Manes.18G100800.v7.0	0.766667	5.11667	2.58663	5.99931e-05	0.000245744	up	K00521 ferric-chelate reductase [EC:1.16.1.7] | (RefSeq) ferric reduction oxidase 7, chloroplastic-like (A)	--	NAC domain-containing protein 30-like [Manihot esculenta]	RecName: Full=NAC domain-containing protein 30 {ECO:0000303|PubMed:15029955}; Short=ANAC030 {ECO:0000303|PubMed:15029955}; AltName: Full=Protein VASCULAR RELATED NAC-DOMAIN 7 {ECO:0000303|PubMed:16103214};	SubName: Full=NAC transcription factors 96 {ECO:0000313|EMBL:ALC79073.1};	--	GO:0005634,nucleus; GO:0003700,DNA-binding transcription factor activity; GO:0042802,identical protein binding; GO:0046982,protein heterodimerization activity; GO:0042803,protein homodimerization activity; GO:0043565,sequence-specific DNA binding; GO:0044212,transcription regulatory region DNA binding; GO:0071555,cell wall organization; GO:0071365,cellular response to auxin stimulus; GO:0050832,d…	PF02365.15:No apical meristem (NAM) protein
Manes.S050600.v7.0	150.86	47.2	-2.84041	8.66093e-05	0.000345694	down	K17498 transcription factor SPN1 | (RefSeq) protein IWS1 homolog 1 (A)	--	hypothetical protein MANES_S050600 [Manihot esculenta]	RecName: Full=Protein IWS1 homolog 1 {ECO:0000305}; Short=AtIWS1 {ECO:0000303|PubMed:20139304}; AltName: Full=Interacts with SPT6 protein 1 {ECO:0000305}; AltName: Full=Protein HIGH NITROGEN INSENSITIVE 9; AltName: Full=Protein SUPPRESSOR OF BES-1-D 1 {ECO:0000305};	SubName: Full=Uncharacterized protein {ECO:0000313|EMBL:OAY21865.1};	Uncharacterized conserved protein	GO:0005634,nucleus; GO:0009742,brassinosteroid mediated signaling pathway; GO:0032784,regulation of DNA-templated transcription, elongation; GO:2001253,regulation of histone H3-K36 trimethylation; GO:0010793,regulation of mRNA export from nucleus; GO:0050684,regulation of mRNA processing; GO:0006351,transcription, DNA-templated	--
Manes.S062500.v7.0	1.19	17.1	1.2355	0.00331239	0.00955258	up	K09422 transcription factor MYB, plant | (RefSeq) transcription factor MYB15-like (A)	--	transcription factor MYB15-like [Manihot esculenta]	RecName: Full=Transcription factor MYB15 {ECO:0000305}; AltName: Full=Myb-related protein 15 {ECO:0000305}; Short=AtMYB15 {ECO:0000312|EMBL:CAA74603.1}; AltName: Full=Myb-related protein Y19 {ECO:0000305}; Short=AtY19 {ECO:0000303|PubMed:8980549};	SubName: Full=Uncharacterized protein {ECO:0000313|EMBL:OAY21722.1};	Transcription factor, Myb superfamily	GO:0005634,nucleus; GO:0003700,DNA-binding transcription factor activity; GO:0000981,DNA-binding transcription factor activity, RNA polymerase II-specific; GO:0043565,sequence-specific DNA binding; GO:0001135,RNA polymerase II transcription regulator recruiting activity; GO:0044212,transcription regulatory region DNA binding; GO:0030154,cell differentiation; GO:0006357,regulation of transcription…	PF00249.31:Myb-like DNA-binding domain
Manes.S062600.v7.0	6.17667	13.1467	3.23447	4.38284e-14	5.62005e-13	up	K09422 transcription factor MYB, plant | (RefSeq) transcription factor MYB4-like (A)	--	transcription factor MYB4-like [Manihot esculenta]	RecName: Full=Transcription factor MYB4 {ECO:0000305}; AltName: Full=Myb-related protein 4 {ECO:0000305}; Short=OsMyb4 {ECO:0000303|PubMed:14675437}; AltName: Full=Transcription factor RLTR1 {ECO:0000312|EMBL:AAP92750.1};	SubName: Full=Uncharacterized protein {ECO:0000313|EMBL:OAY21723.1};	Transcription factor, Myb superfamily	GO:0005634,nucleus; GO:0000981,DNA-binding transcription factor activity, RNA polymerase II-specific; GO:0043565,sequence-specific DNA binding; GO:0001135,RNA polymerase II transcription regulator recruiting activity; GO:0044212,transcription regulatory region DNA binding; GO:0030154,cell differentiation; GO:0045893,positive regulation of transcription, DNA-templated; GO:0006357,regulation of tra…	PF00249.31:Myb-like DNA-binding domain
Manes.S107600.v7.0	0.687204	2.3605	1.04835	2.67116e-17	4.41903e-16	up	K12741 heterogeneous nuclear ribonucleoprotein A1/A3 | (RefSeq) RNA-binding protein Musashi homolog 2 (A)	ko03040: Spliceosome	hypothetical protein MANES_S107600 [Manihot esculenta]	RecName: Full=Protein PHOSPHATE STARVATION RESPONSE 1 {ECO:0000303|PubMed:11511543}; Short=AtPHR1 {ECO:0000303|PubMed:11511543};	SubName: Full=Uncharacterized protein {ECO:0000313|EMBL:OAY21216.1};	--	GO:0005634,nucleus; GO:0003677,DNA binding; GO:0003700,DNA-binding transcription factor activity; GO:0071486,cellular response to high light intensity; GO:0016036,cellular response to phosphate starvation; GO:0007623,circadian rhythm; GO:0006355,regulation of transcription, DNA-templated; GO:0055063,sulfate ion homeostasis; GO:0006351,transcription, DNA-templated	PF14379.6:MYB-CC type transfactor, LHEQLE motif
novel.3726	1.02233	5.55621	-11.1711	8.12642e-21	1.68853e-19	down	K13422 transcription factor MYC2 | (RefSeq) uncharacterized protein LOC112027245 (A)	ko04016: MAPK signaling pathway - plant; ko04075: Plant hormone signal transduction	hypothetical protein MANES_03G108300 [Manihot esculenta]	--	SubName: Full=Uncharacterized protein {ECO:0000313|EMBL:OAY54867.1};	--	GO:0003676,nucleic acid binding; GO:0008270,zinc ion binding	PF03732.17:Retrotransposon gag protein
novel.5010	16.5567	46.48	3.00999	6.56165e-16	9.83154e-15	up	K11292 transcription elongation factor SPT6 | (RefSeq) transcription elongation factor SPT6 homolog isoform X1 (A)	--	transcription elongation factor SPT6 homolog isoform X2 [Manihot esculenta]	RecName: Full=Transcription elongation factor SPT6 homolog {ECO:0000305}; Short=AtSPT6 {ECO:0000303|PubMed:20139304};	RecName: Full=Transcription elongation factor spt6 {ECO:0000256|PIRNR:PIRNR036947};	Transcription elongation factor SPT6	GO:0005829,cytosol; GO:0009506,plasmodesma; GO:0008023,transcription elongation factor complex; GO:0035327,transcriptionally active chromatin; GO:0003677,DNA binding; GO:0003700,DNA-binding transcription factor activity; GO:0042393,histone binding; GO:0031491,nucleosome binding; GO:0000991,NA; GO:0003746,translation elongation factor activity; GO:0070827,chromatin maintenance; GO:0006342,chromati…	PF14635.6:Helix-hairpin-helix motif
novel.5012	0.14267	1.30021	-2.06325	1.27669e-44	7.52611e-43	down	K14692 solute carrier family 30 (zinc transporter), member 5/7 | (RefSeq) metal tolerance protein C2 isoform X1 (A)	--	hypothetical protein MANES_17G026700 [Manihot esculenta]	RecName: Full=Metal tolerance protein C2; Short=AtMTPc2; AltName: Full=AtMTP5;	SubName: Full=Uncharacterized protein {ECO:0000313|EMBL:OAY24582.1};	Putative Zn2+ transporter MSC2 (cation diffusion facilitator superfamily)	GO:0016021,integral component of membrane; GO:0016020,membrane; GO:0005774,vacuolar membrane; GO:0005385,zinc ion transmembrane transporter activity; GO:0061088,regulation of sequestering of zinc ion; GO:0009624,response to nematode; GO:0010043,response to zinc ion	--
novel.1676	0.76722	2.18939	-1.33007	1.8448e-68	1.87766e-66	down	--	--	transcription factor LHW-like [Manihot esculenta]	RecName: Full=Transcription factor bHLH157; AltName: Full=BHLH transcription factor epsilon; Short=bHLH epsilon; AltName: Full=Basic helix-loop-helix protein 157; Short=AtbHLH157; Short=bHLH 157; AltName: Full=LONESOME HIGHWAY-like protein 2; AltName: Full=bHLH transcription factor bHLH157;	SubName: Full=Uncharacterized protein {ECO:0000313|EMBL:OAY56297.1};	--	GO:0005829,cytosol; GO:0005634,nucleus; GO:0003677,DNA binding; GO:0003700,DNA-binding transcription factor activity; GO:0046983,protein dimerization activity; GO:0004674,protein serine/threonine kinase activity; GO:0071365,cellular response to auxin stimulus; GO:0035556,intracellular signal transduction; GO:0007140,male meiotic nuclear division; GO:0051321,meiotic cell cycle; GO:0090058,metaxyle…	--
novel.2517	1.26667	3.71333	1.04978	2.97995e-62	2.66823e-60	up	K00521 ferric-chelate reductase [EC:1.16.1.7] | (RefSeq) ferric reduction oxidase 7, chloroplastic-like (A)	--	NAC domain-containing protein 83-like [Manihot esculenta]	RecName: Full=NAC domain-containing protein 83 {ECO:0000303|PubMed:15029955}; Short=ANAC083 {ECO:0000303|PubMed:15029955}; AltName: Full=Protein VND-INTERACTING 2 {ECO:0000303|PubMed:20388856};	SubName: Full=NAC transcription factors 35 {ECO:0000313|EMBL:ALC79012.1};	--	GO:0005634,nucleus; GO:0003677,DNA binding; GO:0003700,DNA-binding transcription factor activity; GO:0010150,leaf senescence; GO:0045892,negative regulation of transcription, DNA-templated; GO:0009737,response to abscisic acid; GO:0009651,response to salt stress; GO:0006351,transcription, DNA-templated; GO:0016032,viral process; GO:0010089,xylem development	PF02365.15:No apical meristem (NAM) protein
novel.2247	1.32	0.256667	-12.0025	9.67995e-24	2.38552e-22	down	K13422 transcription factor MYC2 | (RefSeq) uncharacterized protein LOC112027245 (A)	ko04016: MAPK signaling pathway - plant; ko04075: Plant hormone signal transduction	hypothetical protein MANES_03G108300 [Manihot esculenta]	--	SubName: Full=Uncharacterized protein {ECO:0000313|EMBL:OAY54867.1};	--	GO:0003676,nucleic acid binding; GO:0008270,zinc ion binding	PF03732.17:Retrotransposon gag protein
novel.6041	1.59667	4.25	5.18147	5.48158e-10	4.64633e-09	up	--	--	probable transcription factor KAN4 [Manihot esculenta]	--	SubName: Full=Uncharacterized protein {ECO:0000313|EMBL:OAY22778.1};	--	GO:0005634,nucleus; GO:0003677,DNA binding; GO:0006355,regulation of transcription, DNA-templated; GO:0006351,transcription, DNA-templated	--
novel.1036	160.027	68.7733	1.43506	0.000155164	0.000590731	up	K02986 small subunit ribosomal protein S4 | (RefSeq) rps4, ThcaC_p022; ribosomal protein S4 (A)	ko03010: Ribosome	upstream activation factor subunit UAF30 isoform X1 [Manihot esculenta]	RecName: Full=30S ribosomal protein S4, chloroplastic;	SubName: Full=SWIB domain-containing protein {ECO:0000313|EMBL:GAV85873.1};	RNA polymerase I transcription factor UAF	GO:0009507,chloroplast; GO:0015935,small ribosomal subunit; GO:0019843,rRNA binding; GO:0003735,structural constituent of ribosome; GO:0006412,translation	PF02201.18:SWIB/MDM2 domain
novel.3524	7.65333	37.6767	-2.15201	1.56618e-05	7.06027e-05	down	--	--	trihelix transcription factor ASIL1-like [Hevea brasiliensis]	--	SubName: Full=Transcription factor, putative {ECO:0000313|EMBL:EEF41237.1};	--	--	--
novel.349	1.98667	10.6733	-9.64179	2.9925e-15	4.28892e-14	down	K09286 EREBP-like factor | (RefSeq) ethylene-responsive transcription factor RAP2-11-like (A)	--	ethylene-responsive transcription factor RAP2-11-like [Manihot esculenta]	--	--	--	--	--
novel.1335	1.71667	5.49667	2.10053	2.51236e-43	1.43243e-41	up	K18878 BHLH transcription factor Upa20 | (RefSeq) Upa20; transcription factor bHLH137-like (A)	ko04626: Plant-pathogen interaction	transcription factor bHLH63-like isoform X1 [Manihot esculenta]	RecName: Full=Transcription factor bHLH63; AltName: Full=Basic helix-loop-helix protein 63; Short=AtbHLH63; Short=bHLH 63; AltName: Full=Protein CRYPTOCHROME INTERACTING BASIC-HELIX-LOOP-HELIX 1; AltName: Full=Transcription factor EN 84; AltName: Full=bHLH transcription factor bHLH063;	SubName: Full=Uncharacterized protein {ECO:0000313|EMBL:OAY52502.1};	--	GO:0005634,nucleus; GO:0003677,DNA binding; GO:0003700,DNA-binding transcription factor activity; GO:0046983,protein dimerization activity; GO:0009908,flower development; GO:0009911,positive regulation of flower development; GO:0009637,response to blue light; GO:0006351,transcription, DNA-templated	--
novel.2217	3.16333	8.79667	-3.97548	3.97188e-05	0.000167706	down	--	--	B3 domain-containing transcription factor VRN1-like isoform X2 [Manihot esculenta]	--	SubName: Full=Uncharacterized protein {ECO:0000313|EMBL:OAY46081.1};	--	GO:0005634,nucleus; GO:0003677,DNA binding; GO:0006355,regulation of transcription, DNA-templated; GO:0006351,transcription, DNA-templated	--
novel.3852	0.711536	0.168111	1.89099	1.27669e-18	2.29417e-17	up	K02469 DNA gyrase subunit A [EC:5.99.1.3] | (RefSeq) DNA gyrase subunit A, chloroplastic/mitochondrial-like (A)	--	uncharacterized protein LOC110625649 [Manihot esculenta]	RecName: Full=MADS-box transcription factor 7; AltName: Full=FDRMADS1; AltName: Full=MADS-box protein 45; AltName: Full=OsMADS45; AltName: Full=OsMADS7; AltName: Full=Protein AGAMOUS-like 6; AltName: Full=RMADS216;	SubName: Full=Uncharacterized protein {ECO:0000313|EMBL:CAN60449.1};	FOG: Transposon-encoded proteins with TYA, reverse transcriptase, integrase domains in various combinations	GO:0005634,nucleus; GO:0003700,DNA-binding transcription factor activity; GO:0046983,protein dimerization activity; GO:0000977,RNA polymerase II regulatory region sequence-specific DNA binding; GO:0030154,cell differentiation; GO:0009908,flower development; GO:0045944,positive regulation of transcription by RNA polymerase II; GO:0006351,transcription, DNA-templated	PF03732.17:Retrotransposon gag protein
novel.6335	0.796667	3.50333	7.99587	6.65756e-11	6.28968e-10	up	K13422 transcription factor MYC2 | (RefSeq) uncharacterized protein LOC112027245 (A)	ko04016: MAPK signaling pathway - plant; ko04075: Plant hormone signal transduction	PREDICTED: uncharacterized protein LOC107944530, partial [Gossypium hirsutum]	--	SubName: Full=uncharacterized protein LOC107944530 {ECO:0000313|RefSeq:XP_016733840.1};	--	GO:0003676,nucleic acid binding; GO:0008270,zinc ion binding; GO:0015074,DNA integration	PF03732.17:Retrotransposon gag protein
novel.6105	9.64333	20.33	9.08153	4.16897e-14	5.36354e-13	up	K14175 (3S,6E)-nerolidol synthase [EC:4.2.3.48] | (RefSeq) (3S,6E)-nerolidol synthase 1-like (A)	ko00909: Sesquiterpenoid and triterpenoid biosynthesis	uncharacterized protein LOC110627076 [Manihot esculenta]	RecName: Full=NAC domain-containing protein 4; Short=ANAC004;	SubName: Full=Retrovirus-related Pol polyprotein from transposon 17.6 {ECO:0000313|EMBL:KYP76070.1};	FOG: Transposon-encoded proteins with TYA, reverse transcriptase, integrase domains in various combinations	GO:0005634,nucleus; GO:0003677,DNA binding; GO:0003700,DNA-binding transcription factor activity; GO:0006351,transcription, DNA-templated	PF17919.1:RNase H-like domain found in reverse transcriptase
novel.5067	1.35667	0.463333	2.50891	0.00530863	0.0145479	up	K09422 transcription factor MYB, plant | (RefSeq) transcription factor MYB27-like (A)	--	uncharacterized protein LOC110618988 [Manihot esculenta]	--	SubName: Full=Uncharacterized protein {ECO:0000313|EMBL:EOY13858.1};	FOG: Transposon-encoded proteins with TYA, reverse transcriptase, integrase domains in various combinations	GO:0003676,nucleic acid binding; GO:0015074,DNA integration	PF00665.26:Integrase core domain
novel.1398	1.49	3.21	-1.31419	3.10152e-10	2.70459e-09	down	--	--	uncharacterized protein LOC110661683 [Hevea brasiliensis]	RecName: Full=NAC domain-containing protein 4; Short=ANAC004;	SubName: Full=Transcription factor, putative {ECO:0000313|EMBL:EEF47096.1};	--	GO:0005634,nucleus; GO:0003677,DNA binding; GO:0003700,DNA-binding transcription factor activity; GO:0006351,transcription, DNA-templated	--
novel.4111	37.7833	104.943	1.68017	0.000802494	0.00266979	up	K10695 E3 ubiquitin-protein ligase RNF1/2 [EC:2.3.2.27] | (RefSeq) putative E3 ubiquitin-protein ligase RING1a (A)	--	squamosa promoter-binding protein 1-like isoform X2 [Manihot esculenta]	RecName: Full=Squamosa promoter-binding protein 1;	SubName: Full=Uncharacterized protein {ECO:0000313|EMBL:OAY34031.1};	--	GO:0005634,nucleus; GO:0003677,DNA binding; GO:0003700,DNA-binding transcription factor activity; GO:0046872,metal ion binding; GO:0009908,flower development; GO:0006351,transcription, DNA-templated	PF03110.14:SBP domain
novel.1307	0.966667	8.6	1.31943	3.2536e-39	1.58459e-37	up	K00521 ferric-chelate reductase [EC:1.16.1.7] | (RefSeq) ferric reduction oxidase 7, chloroplastic-like (A)	--	NAC transcription factor 29-like [Manihot esculenta]	RecName: Full=NAC domain-containing protein 22 {ECO:0000303|PubMed:15029955}; Short=ONAC022 {ECO:0000303|PubMed:15029955};	SubName: Full=NAC transcription factors 31 {ECO:0000313|EMBL:ALC79008.1};	--	GO:0005634,nucleus; GO:0043565,sequence-specific DNA binding; GO:1901002,positive regulation of response to salt stress; GO:1902584,positive regulation of response to water deprivation; GO:0045893,positive regulation of transcription, DNA-templated; GO:0006351,transcription, DNA-templated	PF02365.15:No apical meristem (NAM) protein
novel.6151	2.44	0.466667	-1.71102	4.33497e-06	2.136e-05	down	--	--	hypothetical protein MANES_08G014900 [Manihot esculenta]	RecName: Full=Myb family transcription factor PHL7 {ECO:0000305}; AltName: Full=Protein PHR1-LIKE 7 {ECO:0000305};	SubName: Full=Uncharacterized protein {ECO:0000313|EMBL:OAY42772.1};	--	GO:0005634,nucleus; GO:0003677,DNA binding; GO:0003700,DNA-binding transcription factor activity; GO:0006355,regulation of transcription, DNA-templated; GO:0006351,transcription, DNA-templated	--
novel.3974	19.44	123.437	-5.42051	4.60047e-08	3.00049e-07	down	K13422 transcription factor MYC2 | (RefSeq) uncharacterized protein LOC112027245 (A)	ko04016: MAPK signaling pathway - plant; ko04075: Plant hormone signal transduction	uncharacterized protein LOC110630872 [Manihot esculenta]	--	SubName: Full=Uncharacterized protein {ECO:0000313|EMBL:EXB30857.1};	FOG: Transposon-encoded proteins with TYA, reverse transcriptase, integrase domains in various combinations	GO:0003676,nucleic acid binding; GO:0008270,zinc ion binding	PF03732.17:Retrotransposon gag protein
novel.2690	3.55667	14.9133	-4.41741	0.000672926	0.00227298	down	K09419 heat shock transcription factor, other eukaryote | (RefSeq) heat stress transcription factor A-2e-like isoform X1 (A)	--	heat stress transcription factor A-2e-like isoform X2 [Hevea brasiliensis]	RecName: Full=Heat stress transcription factor A-3; Short=AtHsfA3; AltName: Full=AtHsf-17;	SubName: Full=Uncharacterized protein {ECO:0000313|EMBL:KDP37290.1};	Heat shock transcription factor	GO:0005634,nucleus; GO:0003677,DNA binding; GO:0003700,DNA-binding transcription factor activity; GO:0043565,sequence-specific DNA binding; GO:0006355,regulation of transcription, DNA-templated; GO:0010200,response to chitin; GO:0009408,response to heat; GO:0006351,transcription, DNA-templated	PF00447.17:HSF-type DNA-binding
novel.470	0.0966667	1.14	-1.31058	6.9961e-13	8.16347e-12	down	K00521 ferric-chelate reductase [EC:1.16.1.7] | (RefSeq) ferric reduction oxidase 7, chloroplastic-like (A)	--	NAC domain-containing protein 79-like [Manihot esculenta]	RecName: Full=NAC domain-containing protein 100 {ECO:0000303|PubMed:15029955}; Short=ANAC100 {ECO:0000303|PubMed:15029955}; Short=AtNAC5;	SubName: Full=Uncharacterized protein {ECO:0000313|EMBL:OAY56827.1};	--	GO:0005634,nucleus; GO:0003677,DNA binding; GO:0003700,DNA-binding transcription factor activity; GO:0006351,transcription, DNA-templated	PF02365.15:No apical meristem (NAM) protein
novel.3925	4.96	12.83	-2.07043	3.39123e-13	4.07574e-12	down	K09338 homeobox-leucine zipper protein | (RefSeq) homeobox-leucine zipper protein ATHB-15-like (A)	--	uncharacterized protein LOC110629267 [Manihot esculenta]	RecName: Full=Homeobox-leucine zipper protein ATHB-8; AltName: Full=HD-ZIP protein ATHB-8; AltName: Full=Homeodomain transcription factor ATHB-8;	SubName: Full=Uncharacterized protein {ECO:0000313|EMBL:KVI12303.1};	--	GO:0005634,nucleus; GO:0003677,DNA binding; GO:0003700,DNA-binding transcription factor activity; GO:0008289,lipid binding; GO:0030154,cell differentiation; GO:0010014,meristem initiation; GO:0045597,positive regulation of cell differentiation; GO:0008284,positive regulation of cell proliferation; GO:0010072,primary shoot apical meristem specification; GO:0010067,procambium histogenesis; GO:00097…	--
novel.5267	1.71667	7.19333	-6.24608	1.68896e-16	2.63834e-15	down	K13422 transcription factor MYC2 | (RefSeq) uncharacterized protein LOC112027245 (A)	ko04016: MAPK signaling pathway - plant; ko04075: Plant hormone signal transduction	uncharacterized protein LOC110617199 isoform X1 [Manihot esculenta]	--	SubName: Full=Uncharacterized protein {ECO:0000313|EMBL:EXB30857.1};	FOG: Transposon-encoded proteins with TYA, reverse transcriptase, integrase domains in various combinations	GO:0003676,nucleic acid binding; GO:0008270,zinc ion binding	PF03732.17:Retrotransposon gag protein
novel.4494	9.45667	2.16333	-4.22289	1.01022e-50	7.03806e-49	down	K00521 ferric-chelate reductase [EC:1.16.1.7] | (RefSeq) ferric reduction oxidase 7, chloroplastic-like (A)	--	NAC domain-containing protein 21/22-like [Manihot esculenta]	RecName: Full=NAC domain-containing protein 21/22; Short=ANAC021/ANAC022;	SubName: Full=NAC transcription factors 79 {ECO:0000313|EMBL:ALC79056.1};	--	GO:0005634,nucleus; GO:0003677,DNA binding; GO:0003700,DNA-binding transcription factor activity; GO:0009734,auxin-activated signaling pathway; GO:0048527,lateral root development; GO:0010072,primary shoot apical meristem specification; GO:0006351,transcription, DNA-templated	--
novel.4538	0.733333	1.79	7.29945	5.72912e-09	4.23724e-08	up	K09422 transcription factor MYB, plant | (RefSeq) transcription factor MYB27-like (A)	--	hypothetical protein MANES_06G040000 [Manihot esculenta]	--	SubName: Full=Uncharacterized protein {ECO:0000313|EMBL:OAY46938.1};	FOG: Transposon-encoded proteins with TYA, reverse transcriptase, integrase domains in various combinations	GO:0003676,nucleic acid binding; GO:0015074,DNA integration	PF00665.26:Integrase core domain
novel.3079	2.04667	4.47667	-4.92418	2.63407e-05	0.000114542	down	K09422 transcription factor MYB, plant | (RefSeq) transcription factor MYB27-like (A)	--	uncharacterized protein LOC110621491 [Manihot esculenta]	--	SubName: Full=uncharacterized protein LOC107906530 {ECO:0000313|RefSeq:XP_016689043.1};	FOG: Transposon-encoded proteins with TYA, reverse transcriptase, integrase domains in various combinations	GO:0003676,nucleic acid binding; GO:0008270,zinc ion binding; GO:0015074,DNA integration	PF00665.26:Integrase core domain
novel.4863	4.29333	21.6167	-1.27084	8.90992e-43	4.93951e-41	down	K15172 transcription elongation factor SPT5 | (RefSeq) hypothetical protein (A)	--	zinc finger CCCH domain-containing protein 20-like [Manihot esculenta]	RecName: Full=Zinc finger CCCH domain-containing protein 20; Short=AtC3H20;	SubName: Full=Uncharacterized protein {ECO:0000313|EMBL:OAY27176.1};	CCCH-type Zn-finger protein	GO:0005886,plasma membrane; GO:0003677,DNA binding; GO:0003700,DNA-binding transcription factor activity; GO:0046872,metal ion binding; GO:0006355,regulation of transcription, DNA-templated; GO:0006979,response to oxidative stress	PF18345.1:Zinc finger domain
novel.4265	12.315	5.37935	-1.05309	1.02471e-05	4.76016e-05	down	K01968 3-methylcrotonyl-CoA carboxylase alpha subunit [EC:6.4.1.4] | (RefSeq) methylcrotonoyl-CoA carboxylase subunit alpha, mitochondrial (A)	ko00280: Valine, leucine and isoleucine degradation	Transcription factor MYB36 [Dichanthelium oligosanthes]	RecName: Full=Serine/threonine-protein kinase STY8 {ECO:0000305}; EC=2.7.11.1 {ECO:0000269|PubMed:17090544}; AltName: Full=Serine/threonine/tyrosine-protein kinase 8 {ECO:0000303|PubMed:16429265};	SubName: Full=Transcription factor MYB36 {ECO:0000313|EMBL:OEL29000.1};	Tyrosine kinase specific for activated (GTP-bound) p21cdc42Hs	GO:0005829,cytosol; GO:0005524,ATP binding; GO:0004674,protein serine/threonine kinase activity; GO:0004712,protein serine/threonine/tyrosine kinase activity; GO:0004871,NA; GO:0009658,chloroplast organization; GO:0035556,intracellular signal transduction	PF07714.17:Protein tyrosine kinase
novel.6420	1.11	14.9	2.3613	9.63239e-17	1.53412e-15	up	--	--	squamosa promoter-binding protein 1-like isoform X2 [Manihot esculenta]	RecName: Full=Squamosa promoter-binding protein 2;	SubName: Full=Uncharacterized protein {ECO:0000313|EMBL:OAY34031.1};	--	GO:0005634,nucleus; GO:0003677,DNA binding; GO:0003700,DNA-binding transcription factor activity; GO:0046872,metal ion binding; GO:0009908,flower development; GO:0006351,transcription, DNA-templated	PF03110.14:SBP domain
novel.3297	22.1933	10.77	1.12247	1.0269e-23	2.52424e-22	up	K00521 ferric-chelate reductase [EC:1.16.1.7] | (RefSeq) ferric reduction oxidase 7, chloroplastic-like (A)	--	NAC domain-containing protein 83-like [Manihot esculenta]	RecName: Full=NAC domain-containing protein 41 {ECO:0000303|PubMed:15029955}; Short=ANAC041 {ECO:0000303|PubMed:15029955};	SubName: Full=NAC transcription factors 86 {ECO:0000313|EMBL:ALC79063.1};	--	GO:0005634,nucleus; GO:0003677,DNA binding; GO:0003700,DNA-binding transcription factor activity; GO:0006351,transcription, DNA-templated	PF02365.15:No apical meristem (NAM) protein
novel.2457	5.24333	11.62	-9.33553	4.29885e-14	5.51777e-13	down	K13422 transcription factor MYC2 | (RefSeq) uncharacterized protein LOC112027257 (A)	ko04016: MAPK signaling pathway - plant; ko04075: Plant hormone signal transduction	hypothetical protein MANES_03G108300 [Manihot esculenta]	--	SubName: Full=Uncharacterized protein {ECO:0000313|EMBL:OAY54867.1};	--	GO:0003676,nucleic acid binding; GO:0008270,zinc ion binding	PF03732.17:Retrotransposon gag protein
novel.12	3.90667	9.53333	-4.99976	9.75225e-07	5.27735e-06	down	K09422 transcription factor MYB, plant | (RefSeq) transcription factor MYB27-like (A)	--	hypothetical protein MANES_06G040000 [Manihot esculenta]	--	SubName: Full=Uncharacterized protein {ECO:0000313|EMBL:OAY46938.1};	FOG: Transposon-encoded proteins with TYA, reverse transcriptase, integrase domains in various combinations	GO:0003676,nucleic acid binding; GO:0015074,DNA integration	PF00665.26:Integrase core domain
novel.4120	163.303	50.25	1.37178	6.54951e-12	6.87013e-11	up	K15803 (-)-germacrene D synthase [EC:4.2.3.75] | (RefSeq) (-)-germacrene D synthase-like (A)	ko00909: Sesquiterpenoid and triterpenoid biosynthesis	hypothetical protein MANES_13G145500 [Manihot esculenta]	RecName: Full=Transcription factor bHLH162; AltName: Full=Basic helix-loop-helix protein 162; Short=AtbHLH162 {ECO:0000303|PubMed:14600211}; Short=bHLH 162; AltName: Full=bHLH transcription factor bHLH162;	SubName: Full=Uncharacterized protein {ECO:0000313|EMBL:OAY34046.1};	FOG: Reverse transcriptase	GO:0090575,RNA polymerase II transcription factor complex; GO:0003700,DNA-binding transcription factor activity; GO:0046983,protein dimerization activity; GO:0000977,RNA polymerase II regulatory region sequence-specific DNA binding; GO:0050832,defense response to fungus; GO:0006357,regulation of transcription by RNA polymerase II; GO:0006355,regulation of transcription, DNA-templated; GO:0006351,…	--
novel.5922	1.28667	0.55	1.12025	0.000907182	0.00298371	up	K09060 plant G-box-binding factor | (RefSeq) bZIP transcription factor 16-like (A)	--	hypothetical protein MANES_15G192200 [Manihot esculenta]	RecName: Full=UV-B-induced protein At3g17800, chloroplastic {ECO:0000305}; Flags: Precursor;	SubName: Full=Uncharacterized protein {ECO:0000313|EMBL:OAY30035.1};	--	GO:0009507,chloroplast; GO:0010193,response to ozone; GO:0010224,response to UV-B; GO:0009611,response to wounding	--
novel.5006	6.81667	1.70667	1.32226	0.00451904	0.012619	up	K09422 transcription factor MYB, plant | (RefSeq) transcription factor MYB27-like (A)	--	uncharacterized protein LOC110621491 [Manihot esculenta]	--	SubName: Full=uncharacterized protein LOC107907862 {ECO:0000313|RefSeq:XP_016690663.1};	FOG: Transposon-encoded proteins with TYA, reverse transcriptase, integrase domains in various combinations	GO:0003676,nucleic acid binding; GO:0008270,zinc ion binding; GO:0015074,DNA integration	PF00665.26:Integrase core domain
